# Supplementary material for: THE REAL McCOIL: A method for the concurrent estimation of the complexity of infection and SNP allele frequency for malaria parasites
Source: PLoS Comput Biol. 2017 Jan 26;13(1):e1005348. doi: 10.1371/journal.pcbi.1005348 (PMC5300274; doi:10.1371/journal.pcbi.1005348)
Supplement: S1 Table — (TXT) [file pcbi.1005348.s002.txt]

sample	location	assay1	assay2	assay3	assay4	assay5	assay6	assay7	assay8	assay9	assay10	assay11	assay12	assay13	assay14	assay15	assay16	assay17	assay18	assay19	assay20	assay21	assay22	assay23	assay24	assay25	assay26	assay27	assay28	assay29	assay30	assay31	assay32	assay33	assay34	assay35	assay36	assay37	assay38	assay39	assay40	assay41	assay42	assay43	assay44	assay45	assay46	assay47	assay48
HJ4-29M4	Walukuba	0	0	-1	1	-1	0	0	1	-1	1	-1	1	-1	0	1	0	0	-1	0	0	0	0	0.5	0.5	-1	1	0	-1	1	0.5	-1	-1	-1	0	0	1	1	1	-1	0	-1	1	0	1	-1	-1	0	1
HJ4-2MMB	Walukuba	0.5	0	0.5	1	-1	0.5	0	1	0	1	1	-1	-1	0	1	0	0.5	0	0.5	0	0	-1	-1	1	0	1	0	0.5	1	-1	-1	-1	0	-1	0	0.5	0	-1	-1	-1	0	1	0	1	-1	1	0.5	1
HJ4-2QAF	Walukuba	0.5	0	-1	1	0.5	0	0	0.5	-1	1	1	0.5	1	0	0.5	0	0	-1	0	0	0	0	1	1	0.5	1	0	0.5	1	0.5	1	1	0	0.5	0	0	0	0	1	0.5	0	1	0	1	0.5	1	0	1
HJ4-2QYS	Walukuba	0.5	0	-1	1	1	0	0	1	-1	0.5	0.5	0.5	1	0	1	0	0	-1	0	0	0	0	1	1	0	1	0	0.5	1	0.5	1	1	0	0.5	0	0	0	0	1	0	0	0.5	0	1	0.5	1	0	1
HJ4-2R74	Walukuba	0	0	1	1	-1	0	0	1	0	1	1	-1	1	0	1	0	0	0.5	0	0	0	0	-1	1	0	1	0	1	1	-1	1	1	0	-1	0	0	0	1	1	0	0	1	0	1	1	1	0	1
HJ4-2R9T	Walukuba	0.5	0.5	-1	0.5	1	0.5	0	0.5	-1	1	1	0.5	1	0	1	0	0	-1	0	0	0	0	1	1	0	1	0.5	0.5	1	0.5	1	1	0	0	0	0	0	0.5	1	0	0	1	0	1	0.5	1	0	1
HJ4-2Y42	Walukuba	0.5	0	-1	-1	-1	0	0	1	0	1	-1	-1	-1	0.5	1	0	-1	0	0.5	0	0	-1	-1	0.5	0	1	0	0.5	1	-1	-1	-1	0	-1	0	0.5	0	-1	-1	-1	0	-1	0	1	-1	1	0	1
HJ4-35RQ	Walukuba	0	0	-1	1	1	0	0	0.5	-1	1	1	1	1	0	1	0	0	-1	0	0	0	0	1	1	0	1	0	0.5	1	0.5	1	1	0	0	0	0	0	0	1	0	0	0.5	0	1	0.5	1	0	1
HJ4-3QQ7	Walukuba	-1	0	-1	-1	-1	-1	0	1	-1	-1	-1	0.5	-1	0	-1	0	0	-1	0	0	-1	-1	-1	-1	0.5	-1	-1	-1	1	-1	-1	-1	0	-1	0	0	-1	-1	-1	-1	0	1	0	1	-1	1	0.5	1
HJ4-3RYJ	Walukuba	1	0.5	-1	1	-1	0	0	0.5	-1	1	-1	1	0.5	0	1	0	0	-1	0	0	0	0	1	1	0	1	0	0	1	0.5	1	-1	0	-1	0	0	0	-1	-1	-1	0	1	0	1	0	1	0	1
HJ4-3VEF	Walukuba	0.5	0.5	1	1	1	0	0	0.5	0	0.5	1	-1	1	0	1	0	0	0	0	0	0	0	1	1	0	1	0	0.5	0.5	0.5	1	0.5	0	0.5	0	0	0	0.5	1	0	0	1	0	1	0	1	0	1
HJ4-4ESN	Walukuba	1	0	-1	1	-1	0	-1	0.5	-1	1	1	0.5	-1	0	1	0	0	-1	0	0	0	0	0.5	0.5	-1	1	0	1	1	-1	-1	-1	0	-1	0	1	-1	-1	1	-1	0	-1	0.5	-1	-1	1	0	1
HJ4-4J3R	Walukuba	1	0	-1	1	1	0	0	0	-1	0.5	1	0.5	-1	0	1	0	0	-1	0	0	0	-1	-1	1	0	1	0	0	1	0.5	1	1	0	0.5	0	0	0	0.5	-1	0	0	1	0	-1	-1	1	0	1
HJ4-4NRY	Walukuba	0.5	0	-1	1	1	0	0	1	-1	0.5	0.5	1	1	0	1	0	0	-1	0	0	0	0	1	1	0	1	0	0.5	1	1	1	1	0	0.5	0	0	0	0	1	0	0	1	0	1	0.5	1	0	1
HJ4-4PSZ	Walukuba	0.5	0	-1	1	-1	0	0	1	-1	1	1	1	-1	0	1	0	0	-1	0	0	0	-1	1	1	0	1	0	0.5	1	0.5	0.5	1	0	-1	0	0	0	0.5	1	0.5	0	1	0	1	0.5	1	0	1
HJ4-4ZHE	Walukuba	0.5	0	-1	1	1	0	0	1	-1	1	1	1	1	0	1	0	0	-1	0	0	0	0	1	1	0	1	0.5	0.5	1	0.5	1	1	0	0.5	0	0	0	0.5	1	0.5	0	1	0	1	0.5	1	0	1
HJ4-59NU	Walukuba	0.5	0	-1	1	1	0	0	1	-1	1	1	1	1	0	1	0	0	-1	0	0	0	0	1	1	0	1	0	1	1	1	1	1	0.5	0	0	0	0	0.5	1	0.5	0	1	0	1	0.5	1	0	1
HJ4-5RDZ	Walukuba	0.5	0	-1	1	1	0	0	1	-1	1	1	1	1	0	1	0	0	-1	0	0	0	0	1	1	0	1	0	0.5	1	1	1	1	0	0	0	0	0	0.5	1	0	0	0.5	0	1	1	1	0	1
HJ4-66UV	Walukuba	0.5	0	0.5	1	1	0	0	0.5	0	1	1	-1	1	0	1	0	0	0.5	0.5	0	0	-1	-1	1	0	1	0	0.5	1	-1	-1	1	0	0.5	0	0.5	0	0	1	0.5	0	1	0	1	0.5	1	0	1
HJ4-6CM3	Walukuba	1	-1	-1	1	1	-1	0	1	0	1	1	-1	1	0	1	0	0	-1	0	0	0	0	1	1	0	1	0	1	1	1	-1	1	0	0.5	-1	-1	0	-1	-1	0	0	-1	0	1	0.5	1	-1	1
HJ4-6LSH	Walukuba	1	1	-1	1	0	0	0	1	-1	1	1	1	1	0	1	0	0	-1	0	0	0	0	1	1	0	1	0	1	1	1	1	1	0	0	0	0	0	0	1	0	0	1	0	1	1	1	0	1
HJ4-6NNC	Walukuba	1	0	-1	-1	-1	0	-1	-1	0	-1	-1	-1	-1	-1	1	0	0	-1	0	-1	-1	-1	-1	1	0	-1	-1	-1	-1	-1	-1	-1	0	-1	0	-1	-1	-1	-1	-1	0	-1	0	-1	-1	0.5	0.5	-1
HJ4-77Z9	Walukuba	0.5	0	-1	1	1	0	0	0.5	-1	1	1	0.5	0.5	0	1	0	0	-1	0	0	0	-1	1	1	0	1	0	0.5	1	0.5	0.5	1	0	-1	0	0	0	0	1	0	0	0.5	0	1	0.5	1	0	1
HJ4-7BU4	Walukuba	0.5	0.5	-1	1	0.5	0	0	1	-1	1	1	0.5	1	0	1	0	0	-1	0	0	0	0	1	1	0	1	0	1	1	0.5	1	1	0	0	0	0	0	0.5	1	0	0	1	0	1	0.5	1	0	1
HJ4-7DWC	Walukuba	0.5	0	-1	-1	1	-1	0	0.5	-1	1	-1	-1	-1	0	1	0	0	-1	0	0	-1	-1	-1	-1	0	1	0	-1	1	-1	-1	-1	0	-1	0	0	-1	-1	-1	-1	-1	-1	-1	-1	-1	-1	-1	-1
HJ4-82BW	Walukuba	0	0	-1	1	-1	-1	0.5	-1	0	1	-1	-1	-1	-1	1	0	0	-1	0	0	0	0	-1	1	-1	1	0	1	0.5	-1	-1	1	0	-1	0	0	0	-1	1	0.5	-1	-1	0	1	-1	-1	-1	1
HJ4-82SN	Walukuba	-1	-1	-1	1	1	0	-1	-1	0	-1	-1	-1	-1	0	-1	-1	-1	0.5	0	0	-1	0	-1	-1	0	1	0	1	1	0.5	1	-1	0	-1	0	-1	-1	-1	-1	0.5	0	1	-1	-1	-1	-1	0	1
HJ4-854J	Walukuba	0.5	0.5	-1	1	1	0	0	1	-1	1	1	0.5	1	0	1	0	0	-1	0.5	0	0	0	1	1	0	1	0	0.5	1	0.5	1	1	0	0.5	0	0	0	0.5	1	0.5	0	0.5	0	1	0.5	1	0	1
HJ4-88FL	Walukuba	0.5	-1	-1	1	1	0	0	0.5	-1	1	-1	-1	-1	0	1	0	0	-1	0	0	0	-1	-1	1	0	1	0	1	1	0.5	0.5	-1	0	-1	-1	0	0	-1	-1	0.5	0	0.5	0	1	-1	1	0	-1
HJ4-8LV2	Walukuba	-1	-1	-1	-1	-1	0	-1	-1	-1	1	-1	-1	-1	-1	-1	0	0	-1	0.5	0	-1	0	0.5	1	-1	-1	0	1	1	0.5	0.5	-1	0	-1	-1	0	-1	-1	-1	0.5	0	-1	0	0.5	0.5	0.5	0	-1
HJ4-8NFR	Walukuba	0.5	0	-1	1	1	0	0	1	-1	1	1	1	0.5	0.5	1	0	0	-1	0	0	0	0	1	0.5	0	1	0	0.5	1	0.5	1	1	0	0.5	0	0	0	0.5	1	0	0	1	0	1	1	1	0	1
HJ4-8XBR	Walukuba	1	0.5	-1	1	1	0	0	1	-1	1	1	1	1	0	1	0	0	-1	0	0	0	0	1	1	0	1	0	0.5	1	0.5	1	1	0	0.5	0	0	0	0	1	0.5	0	1	0	1	0.5	0.5	0	1
HJ4-93AL	Walukuba	1	0	-1	1	1	0	0	1	-1	1	1	1	1	0	1	0	0	-1	1	0	0	0	1	1	0	1	0	0	1	1	1	1	0	0	0	1	0	0	1	0	0	1	0	1	0	1	0	1
HJ4-ABHY	Walukuba	0	0	1	1	-1	0	0	1	0	1	1	-1	1	0	1	0	0	0	0	0	0	0	1	1	0	1	0	1	1	0.5	1	0.5	0	-1	0	0	0	-1	-1	0	0	1	0	1	1	1	0	1
HJ4-C5SV	Walukuba	0	0	0.5	1	-1	0	0	1	0	1	1	-1	-1	0	1	0	0	0	0	0	0	-1	1	1	0	1	0	0.5	1	1	1	1	0.5	0	0	0	0	-1	1	0	0	1	0	1	0	1	0	1
HJ4-DBSE	Walukuba	0.5	0	1	1	-1	0	0	1	0	1	1	-1	1	0	1	0	0	0	0	0	0	0	1	1	0	1	0	0.5	1	0.5	1	1	0	-1	0	0.5	0	-1	-1	0.5	0	1	0	1	1	1	0	1
HJ4-E4ZD	Walukuba	0	0	0.5	1	-1	0	0	1	0	1	1	-1	-1	0	1	0	0	0	0	0	0	0	-1	1	0	1	0	1	1	0.5	-1	-1	0	-1	0	0	0.5	1	-1	-1	0	-1	0	1	-1	1	0	1
HJ4-E7BD	Walukuba	0	0	0.5	-1	-1	-1	0	0.5	-1	1	-1	-1	-1	0	-1	0	-1	0	0	0	0	-1	-1	0.5	0	1	0	1	1	-1	-1	-1	0	-1	0	0	-1	-1	-1	0	0	1	0	1	-1	1	0	1
HJ4-EKJQ	Walukuba	1	0	1	-1	-1	0	0	1	0	1	1	-1	-1	0	1	0	-1	0	0	0	0	0	-1	1	0	0.5	0	1	-1	-1	1	-1	-1	-1	0	0	-1	-1	-1	-1	0	1	0	-1	-1	1	0	1
HJ4-ELX5	Walukuba	1	0	1	1	1	0	0	1	0	0.5	1	-1	0.5	0	1	0	0	0	0	0	0	0	1	1	0	1	0	1	1	-1	-1	1	0	0	0	0	0	-1	1	0	0	-1	0	1	1	1	0	1
HJ4-FT95	Walukuba	0	0	1	1	-1	0	0	1	0	1	1	-1	-1	0	1	0	0	0	0	0	0	0	1	1	0	1	0	1	1	0.5	1	1	0	-1	0	0	0	-1	-1	0	0	1	0	1	1	1	-1	1
HJ4-FZUJ	Walukuba	0.5	0.5	0.5	1	1	0	0	1	0	1	-1	-1	0.5	0	1	0	0	0	0.5	0	0	-1	-1	0.5	0	1	0	0.5	0.5	-1	-1	1	0	-1	0	0	0	0	1	0.5	0	1	0	1	-1	1	0.5	1
HJ4-G5MD	Walukuba	1	0	0	-1	-1	-1	0	1	0	1	-1	-1	-1	0.5	-1	0	-1	0	0	-1	0	-1	-1	0.5	0	1	-1	0.5	-1	0	-1	-1	-1	-1	-1	-1	-1	-1	-1	-1	-1	-1	0	-1	-1	1	0	1
HJ4-G644	Walukuba	0.5	0.5	1	1	-1	0	0.5	1	0	1	0.5	-1	0.5	0	1	0	0	0	0	0	0	0	1	1	0	1	0	1	1	0.5	1	-1	0	-1	0	0	0	0.5	1	0.5	0	0.5	0	1	0.5	1	0	1
HJ4-GAQM	Walukuba	0.5	0	1	1	1	0	0	1	0	1	1	-1	1	0	1	0	0	0	0	0	0	0	-1	1	0	1	0	0.5	1	-1	-1	1	0	-1	0	0	0	0.5	1	0	0	1	0	1	1	1	0	1
HJ4-H26U	Walukuba	0.5	0	0	1	-1	-1	0	0.5	0	1	1	-1	-1	0	1	0	-1	0	0	0	0	-1	-1	0.5	0	1	0	0	1	1	1	-1	0	-1	0	0	0	-1	-1	0	0	1	0	1	-1	1	0	1
HJ4-H2HN	Walukuba	-1	0	0	-1	-1	0	-1	1	0	1	-1	-1	-1	0	1	0	-1	0	0.5	0	-1	-1	-1	0.5	0	-1	0	1	1	-1	-1	-1	0.5	-1	0	-1	-1	-1	-1	-1	0	1	0	-1	-1	1	0	1
HJ4-HAAG	Walukuba	0	0	0.5	1	-1	-1	0	1	-1	1	1	-1	-1	0	1	0	0	0	0	0	0	-1	-1	0.5	-1	1	0	-1	-1	-1	-1	-1	0	-1	0	-1	-1	-1	-1	1	0	-1	1	1	-1	0.5	0	-1
HJ4-HRTU	Walukuba	1	0	1	1	-1	0	0	1	0	1	1	-1	-1	0	1	0	0	0	0	0	0	0	1	1	0	1	0	0.5	1	0.5	1	-1	0	-1	0	0	0	0.5	1	0	0	0.5	0	1	0	1	0	1
HJ4-JAS9	Walukuba	0.5	0	0.5	-1	-1	0	0	1	0	1	-1	-1	-1	0	1	0	-1	0.5	0	0	0	-1	-1	0.5	0	1	0	0.5	1	-1	-1	-1	0	-1	0	0.5	-1	-1	-1	-1	0	-1	0	-1	-1	1	0	1
HJ4-JE9X	Walukuba	0	0	1	1	1	0	0	1	0	1	1	-1	1	0	1	0	0	0	0.5	0	0	0	-1	0.5	0	1	0	1	1	0.5	1	1	0	-1	0	0	0	1	-1	0.5	0	1	0	1	-1	1	0	0.5
HJ4-JSD8	Walukuba	0	0	0	1	-1	-1	-1	0.5	0	1	1	-1	-1	0	1	0	0.5	0	0	0	-1	-1	-1	1	0	1	0	1	1	0.5	-1	1	0	-1	0	1	-1	-1	-1	-1	0	-1	0	-1	-1	1	0	1
HJ4-JVAH	Walukuba	0	0	0	-1	-1	-1	0	0.5	0	1	-1	-1	-1	0	1	0	-1	0.5	0	0	-1	-1	-1	0.5	0	1	0	-1	0.5	-1	-1	-1	-1	-1	0	0	-1	-1	-1	-1	0	-1	0	-1	-1	-1	0	-1
HJ4-KK8P	Walukuba	0.5	0	-1	1	-1	0.5	0	0.5	-1	1	-1	0.5	-1	0	1	0	0	-1	1	-1	0	-1	-1	1	-1	1	0	-1	1	-1	-1	-1	0	-1	0	0	0.5	-1	-1	-1	0	1	-1	1	0.5	-1	0.5	1
HJ4-KMXG	Walukuba	1	0.5	1	1	1	0.5	0	1	0	1	0	-1	0.5	0	1	0	0	0	0	0	0	0	1	1	0	1	0	1	1	1	1	1	0	0	0	0	0	1	1	0.5	0	1	0	1	1	1	0	1
HJ4-KQWB	Walukuba	0	0	-1	0.5	-1	-1	0	1	-1	1	1	-1	-1	0	-1	0	-1	-1	0	-1	0	-1	-1	1	-1	1	0	-1	-1	0	0.5	-1	-1	-1	0	0	-1	-1	-1	-1	0	1	0	-1	-1	1	-1	1
HJ4-LB36	Walukuba	1	0	1	1	-1	0	0	1	0	1	1	-1	1	0	1	0	0	1	0	0	0	0	1	1	0	1	0	0	1	1	1	1	0	0.5	0	0	0	0.5	1	1	0	0	0	1	0	1	0	1
HJ4-LGR6	Walukuba	0	0	0.5	1	-1	0	0	1	0	1	1	-1	-1	0	1	0	0	0	0	0	0	-1	-1	0.5	0	1	0	0.5	1	-1	-1	-1	0	-1	0	0	0	-1	-1	0	0	1	0	1	0.5	1	0	0.5
HJ4-LRPU	Walukuba	1	0	0	-1	-1	-1	0	1	0	1	-1	-1	-1	0	1	0	0	0	0	0	0	-1	-1	0.5	0	0.5	-1	-1	0.5	-1	-1	-1	0	-1	0	0	-1	-1	-1	-1	0	-1	0	-1	-1	-1	0	1
HJ4-LTMQ	Walukuba	1	0	-1	1	-1	0	0	0.5	0	1	-1	-1	-1	0	1	0	0.5	0	0	0	0	-1	-1	0.5	0	1	0	1	1	-1	1	-1	0	-1	0	0	0	-1	-1	-1	0	-1	0	-1	-1	1	0	1
HJ4-LXF4	Walukuba	0	0	0.5	1	1	0	0	1	0	1	1	-1	0.5	0	1	0	0	0	0	0	0	-1	-1	1	0	1	0	1	1	-1	-1	-1	0	-1	0	0	0	0.5	1	-1	0	-1	0	1	-1	1	0	1
HJ4-M2H4	Walukuba	1	0.5	0.5	1	-1	0	0	1	0	1	-1	-1	-1	1	1	0	0	0	0	0	0	-1	-1	1	0	1	0	0.5	1	-1	-1	1	0	-1	0	0	-1	-1	-1	-1	0	1	0	1	1	1	0.5	1
HJ4-M8S9	Walukuba	1	0	0.5	-1	-1	-1	0	1	0	1	-1	-1	-1	0	1	0	0	0	0	-1	0	-1	-1	-1	0	0.5	0	-1	-1	0.5	-1	-1	0	-1	0	0	-1	-1	-1	0	0	-1	0	-1	-1	1	-1	1
HJ4-MB25	Walukuba	1	0	0.5	-1	-1	0	0	1	0	1	-1	-1	-1	0	1	0	-1	0	0	0	0	-1	-1	0.5	0	1	0	1	1	-1	-1	-1	0.5	-1	0	0	0	-1	-1	-1	0	1	0	-1	-1	1	0.5	1
HJ4-MBUF	Walukuba	0.5	0	-1	1	1	0	0	1	-1	1	1	0.5	-1	0	1	0	0	-1	0	0	0	-1	1	1	0	1	0	1	1	0.5	1	1	0	-1	0	0	0	0	1	0	0	1	0	1	0.5	1	0	1
HJ4-MCLB	Walukuba	0	0	0.5	1	-1	0	0	1	0	1	-1	-1	-1	0	1	0	0.5	0	0	0	0	-1	1	1	0	1	0	0	1	-1	-1	-1	0	-1	0	0.5	0	-1	-1	-1	0	1	0	1	-1	1	0	1
HJ4-MK2K	Walukuba	0.5	0	0.5	1	-1	0	0	0.5	0	1	1	-1	-1	0	0.5	0	0.5	0	0	0	0	-1	-1	1	0	1	0	0.5	1	-1	1	-1	0	-1	0	0	0	-1	-1	0.5	0	1	0	1	0.5	1	0	1
HJ4-MQZB	Walukuba	0	0	0.5	-1	-1	0	0	1	0	1	1	-1	-1	0	1	0	-1	0	0	0	0	-1	-1	0.5	0	1	0	1	1	-1	-1	-1	-1	-1	0	0	-1	-1	-1	-1	0	0	0	-1	-1	1	-1	1
HJ4-MS76	Walukuba	1	0	-1	-1	1	0.5	0	-1	0	1	0	-1	-1	0	1	0	0	0	0	0	0	-1	-1	1	0	1	0	1	1	0.5	-1	1	-1	0	-1	0	-1	-1	-1	0	0	-1	0.5	1	-1	1	-1	1
HJ4-N7PG	Walukuba	1	-1	1	1	-1	0	0	1	0	1	-1	-1	-1	0	1	-1	0	0	0	0	0	0	-1	1	0	1	0	0	1	0.5	1	-1	0	-1	0	0	-1	-1	-1	0.5	0	-1	0	0.5	0.5	-1	-1	0
HJ4-P2L2	Walukuba	0	0	0.5	1	-1	0	0	0.5	0	1	1	-1	-1	0	1	0	0	0	0	0	0	-1	-1	0.5	0	1	0.5	1	1	-1	-1	-1	0.5	-1	0	0	-1	-1	-1	-1	0	1	0	-1	-1	1	0	1
HJ4-P3DE	Walukuba	0.5	0.5	-1	-1	1	0	0	1	-1	1	-1	-1	-1	0	1	0	0	-1	0	0	-1	-1	-1	0.5	0	1	0.5	-1	0.5	-1	-1	-1	0	-1	0	0	0	0.5	1	-1	0	-1	0	0.5	-1	1	0.5	1
HJ4-P9Q7	Walukuba	0.5	0	-1	1	-1	0	0	0.5	-1	1	1	1	-1	0	1	0	0	-1	0.5	0	0	0	1	1	0	1	0	1	1	0.5	1	0.5	0	-1	0	0	0	0.5	1	0	0	1	0	1	0.5	1	0	1
HJ4-PL7Y	Walukuba	0.5	0	-1	1	1	0	0	1	0	1	1	-1	1	0	1	0	0	-1	0	0	0	0	1	1	0	1	0	0.5	1	0.5	1	1	0	0	0	0	0	1	-1	0	0	1	0	1	-1	1	-1	1
HJ4-PPTS	Walukuba	1	-1	-1	1	-1	0	0	-1	0	1	1	-1	-1	-1	1	-1	0	-1	0	0	0	0	-1	1	0	1	0	0	-1	0.5	1	1	0	-1	0	0	-1	1	-1	0.5	0	1	-1	1	0.5	1	-1	0
HJ4-PZJ8	Walukuba	1	-1	1	1	-1	0.5	0	-1	0	1	-1	-1	-1	-1	1	0	0	-1	0	0	0	-1	1	1	0	1	0	-1	1	0.5	-1	0	0	-1	-1	0	-1	-1	-1	0	-1	1	0	-1	-1	1	0	-1
HJ4-Q27S	Walukuba	0.5	0	0.5	1	1	0	0	1	-1	1	1	-1	-1	0	1	0	0	0.5	0.5	0	0	0	-1	1	0	1	0	1	0.5	1	1	1	0	0	0	0.5	0	0.5	-1	0	0	1	0	1	-1	1	-1	1
HJ4-Q9PD	Walukuba	1	-1	-1	1	1	0	0	1	0	1	1	-1	1	0	1	0	0	0	0	0	0	0	1	1	0	1	0	1	1	0	1	1	0	0	0	1	0	1	-1	1	0	1	0	1	0.5	1	-1	1
HJ4-R5TA	Walukuba	1	0	-1	1	1	0	0	1	-1	1	1	0.5	1	0	1	0	0	-1	0.5	0	0	0	1	1	0	1	0	1	1	1	0.5	1	0	0.5	0	0	0	0	1	0	0	1	0.5	1	-1	1	0	1
HJ4-R6G5	Walukuba	0.5	0	-1	1	1	0	0	0.5	-1	1	1	1	1	0	1	0	0	-1	0	0	0	0	1	1	0	1	0	1	1	1	1	1	0	0	0	0	0	0.5	1	0.5	0	1	0	1	0.5	1	0	1
HJ4-RDFN	Walukuba	1	-1	-1	1	-1	0	0	-1	-1	1	1	-1	-1	0	1	0	0	-1	0	0	0	-1	-1	1	0	1	0	0	1	0.5	1	-1	0	-1	0	0	0	0.5	-1	0	0	1	0	1	-1	1	0	1
HJ4-RDVF	Walukuba	0.5	0	-1	1	-1	0	0	0.5	-1	1	1	0.5	-1	0	1	0	0	-1	0	0	0	0	-1	0.5	0	1	0	1	1	0.5	-1	1	0	-1	0	0	0	0.5	1	-1	0	1	0.5	1	-1	1	0	1
HJ4-RH8Y	Walukuba	0.5	0	-1	1	1	0	0	1	-1	1	1	1	1	0	1	0	0	-1	0	0	0	0	1	1	0	1	0	0.5	1	1	1	1	0	0	0	0	0	0	1	0.5	0	0.5	0	1	0.5	1	0	1
HJ4-RP8A	Walukuba	0.5	0	-1	1	1	0	0	0.5	-1	1	1	0.5	1	0	1	0	0	-1	0.5	0	0	0	0.5	1	0	1	0	1	1	0.5	0.5	1	0	0	0	0	0	0.5	1	0	0	1	0	1	0	1	0	1
HJ4-RYF2	Walukuba	0.5	0	-1	1	1	0	0	1	-1	1	1	1	1	0	1	0	0	-1	0	0	0	0	1	1	0	1	0	1	1	1	1	1	0	0	0	0.5	0	0	1	0	0	1	0	1	1	1	0	1
HJ4-SEUL	Walukuba	0.5	0	-1	1	1	0	0	1	-1	1	1	1	1	0	1	0	0	-1	0	0	0	0	1	1	0	1	0	1	1	0.5	1	1	0	0	0	0	0	0.5	1	0.5	0	1	0	1	0.5	1	0	1
HJ4-SFDQ	Walukuba	1	0	-1	1	1	0	0	0.5	-1	1	1	0.5	1	0	1	0	0.5	-1	0	0	0	0	1	1	0	1	0	0.5	1	0.5	1	1	0	0	0	0	0	0.5	1	0.5	0	1	0.5	1	0.5	1	0	1
HJ4-SJSG	Walukuba	0.5	0	-1	1	-1	0	0	1	-1	1	-1	0.5	-1	0	0.5	0	0	-1	0	0	0	-1	1	0.5	0	1	0	1	1	0.5	-1	1	0	-1	0	0	0	-1	-1	0	0	-1	0	1	0.5	1	0	1
HJ4-T965	Walukuba	0.5	0	-1	1	0.5	0	0	0.5	-1	1	-1	0.5	-1	0.5	1	0	0	-1	0	0	0	-1	1	0.5	0	1	0.5	1	1	0.5	0.5	1	0	-1	0	0.5	0	-1	-1	-1	0	-1	0	1	-1	0.5	0.5	1
HJ4-U36H	Walukuba	0.5	0.5	-1	1	1	0	0.5	1	-1	1	1	1	1	0	1	0	0	-1	0	0	0	0	1	1	0	1	0	0.5	1	0.5	1	1	0	0	0	0	0	0	1	0	0	1	0	1	0.5	1	0	1
HJ4-YLC4	Walukuba	1	0	-1	1	-1	0	0	0.5	-1	1	1	-1	-1	0	1	0	-1	-1	0	0	0	-1	1	1	0	1	0	0.5	1	0	-1	1	0	-1	0	0	-1	-1	-1	-1	0	1	0	1	-1	1	0	1
HJ4-ZAL6	Walukuba	-1	0	-1	-1	0.5	-1	-1	-1	-1	-1	0.5	0.5	-1	-1	1	-1	-1	-1	0	-1	-1	-1	0	-1	-1	-1	0	-1	-1	0	0	-1	-1	-1	0	-1	-1	1	-1	-1	0	-1	-1	-1	-1	-1	-1	-1
HJ4-ZBYP	Walukuba	0.5	0	-1	1	1	0	0	0.5	-1	1	-1	0.5	1	0.5	1	0	0	-1	0	0	0	0	1	1	0	1	0.5	0.5	1	0.5	1	1	0.5	0.5	0	0.5	0	0	1	-1	0	-1	0.5	1	-1	1	0	1
HJ4-ZLP6	Walukuba	0	0	-1	1	-1	-1	0	1	-1	1	-1	0.5	-1	0	1	0	0.5	-1	0	0	0	-1	-1	0.5	0	1	0	0.5	1	0.5	-1	-1	0	-1	0	0	0	-1	-1	1	0	-1	0	-1	-1	1	0.5	1
HT4-22Z7	Nagongera	-1	0	-1	-1	-1	-1	0	0.5	-1	1	1	0	-1	0	-1	0	0	-1	0	-1	-1	-1	-1	-1	-1	1	-1	0	0.5	-1	-1	-1	-1	0	0	-1	-1	0	-1	-1	0	1	-1	1	-1	1	0.5	0.5
HT4-263A	Nagongera	0.5	0	-1	1	1	0	0	1	-1	1	1	1	1	0	1	0	0	-1	0	0	0	0	1	1	0	1	0	1	1	0.5	0.5	1	0	0	0	0	0	0	1	0	0	1	0	1	0.5	1	0	1
HT4-268N	Nagongera	0	0	-1	1	1	0	0	0.5	-1	1	1	0.5	1	0	1	0	0	-1	0	0	0	-1	1	1	0	1	0	1	1	-1	-1	1	0	0.5	0	0	0	0.5	1	-1	0	-1	0	1	0.5	1	0	1
HT4-26NM	Nagongera	-1	0	-1	1	1	-1	-1	-1	-1	1	-1	-1	1	-1	-1	0	0	-1	0.5	0	0	0	1	1	0	1	0	0.5	1	0.5	-1	1	0	0.5	-1	-1	-1	-1	-1	-1	-1	-1	-1	-1	-1	-1	-1	-1
HT4-29XX	Nagongera	-1	0.5	-1	1	1	0	-1	-1	-1	1	1	-1	1	0	1	0	0	-1	0	0	0	0	1	1	0	1	0	0.5	1	0.5	1	1	0	0	0	0	0	0.5	-1	-1	0	-1	0	-1	-1	-1	-1	1
HT4-29YM	Nagongera	0.5	0	0	-1	-1	-1	0	0	0.5	1	-1	-1	-1	0	1	0	-1	0.5	0.5	0	-1	-1	-1	1	-1	0.5	-1	-1	-1	0	-1	-1	-1	-1	0	-1	0	-1	-1	-1	-1	1	-1	-1	-1	-1	-1	1
HT4-2BTL	Nagongera	0.5	0	-1	1	1	0	0	1	-1	1	1	0.5	1	1	1	0	0	-1	0	0	0	-1	1	1	0	1	0	0.5	1	0.5	-1	1	0	0	0	0	0	0.5	1	0.5	0	-1	0	1	-1	1	0	1
HT4-2C63	Nagongera	0.5	0	-1	1	-1	0	0	1	-1	1	-1	0.5	-1	0.5	1	0	0	-1	0	0	0	-1	1	1	0	1	0	0.5	1	0.5	1	1	0	-1	0	0	0	0	1	-1	0	-1	0	1	-1	1	0	1
HT4-2F4J	Nagongera	0.5	0	-1	1	1	0	0	0.5	-1	1	-1	0.5	0.5	0.5	1	0	0	-1	0	0	0	-1	1	1	0.5	1	0	0.5	1	0.5	-1	1	0	-1	0	0	0	-1	1	-1	0	-1	0	1	-1	1	0	1
HT4-2FCX	Nagongera	0	0	-1	1	-1	-1	0	-1	-1	1	-1	0	-1	0	-1	0	0	-1	0	0	0	-1	-1	0.5	0	1	0	0.5	1	-1	1	-1	0	-1	0	0	-1	-1	-1	-1	0	-1	-1	1	0.5	-1	0	-1
HT4-2FEJ	Nagongera	0	0	-1	1	1	0	0	1	-1	1	1	1	1	0	0	0	0	-1	1	0	0	0	1	1	0	1	0	0	0	-1	1	1	0	0.5	0	0	0	0	1	0	0	1	0	1	0.5	1	0	1
HT4-2FEK	Nagongera	0.5	0.5	-1	1	1	0	0	0.5	-1	1	1	0.5	1	0	1	0	0	-1	0	0	0	0	1	1	0	1	0	0.5	1	0.5	-1	1	0.5	-1	0	0	0	0.5	1	0.5	0	1	0	1	0.5	1	0	1
HT4-2FFC	Nagongera	0.5	0.5	1	1	0.5	0	0	1	0	1	1	-1	1	0.5	1	0	0	0	0	0	0	0	1	1	0	1	0	0.5	1	0.5	1	1	0	0	0	0.5	0	0.5	1	0.5	0	0.5	0	1	0.5	1	0	1
HT4-2H84	Nagongera	0.5	0	0.5	1	-1	0	0	1	0	1	-1	-1	-1	0	1	0	-1	0	0	0	0	0	-1	0.5	-1	-1	-1	1	0.5	0	1	-1	0.5	-1	0	0	-1	-1	-1	0.5	0	1	0	-1	-1	1	0	1
HT4-2HNJ	Nagongera	1	0	-1	1	-1	0	0	1	-1	1	-1	0.5	-1	0	1	0	0	-1	0	0	-1	0	-1	0.5	0	1	0.5	-1	1	0.5	-1	-1	0	-1	0	0	0	-1	1	-1	-1	-1	0	1	-1	-1	0	1
HT4-2JL4	Nagongera	0	0	0	-1	-1	-1	0	0.5	0	-1	-1	-1	-1	0	1	0	-1	0	0	0	-1	-1	-1	1	-1	1	0	1	1	-1	-1	-1	1	-1	0	0	-1	-1	-1	-1	-1	1	0	-1	-1	-1	0	1
HT4-2KF3	Nagongera	0	0	-1	1	-1	-1	0	1	-1	1	-1	0.5	-1	0	1	0	0	-1	0	0	0	-1	-1	-1	0	1	0	-1	-1	0	-1	1	0	-1	0	0	-1	-1	-1	-1	-1	1	0	-1	-1	1	0	1
HT4-2KJN	Nagongera	0	0.5	-1	1	-1	-1	0	-1	0	1	-1	-1	-1	0	1	0	0	-1	0	0	0	-1	-1	1	0	1	0	1	1	-1	-1	-1	0	0	0	0	0	1	1	-1	0	-1	0	1	0.5	-1	-1	1
HT4-2QEQ	Nagongera	1	0	1	1	1	0	0	1	0	1	1	-1	1	0	1	0	0	0	0	0	0	0	1	1	0	1	0	1	1	1	1	1	0	0	0	0	0	0	1	0	0	1	0	1	0	1	0	1
HT4-2TST	Nagongera	0	0	0.5	-1	-1	0	0	1	0	1	-1	-1	-1	0	1	0	0	0	0	0	0	-1	-1	0.5	0	1	0	1	1	-1	-1	-1	0	-1	0	0	0	-1	-1	-1	0	-1	0	-1	-1	1	0	1
HT4-2UXZ	Nagongera	0.5	0	0	1	-1	-1	-1	1	0	0	-1	-1	-1	0	-1	-1	-1	0	0	-1	0	-1	-1	0.5	-1	1	0	1	-1	-1	-1	-1	-1	-1	-1	-1	-1	-1	-1	-1	-1	-1	-1	-1	-1	1	0	-1
HT4-2UYB	Nagongera	0.5	0.5	0.5	1	-1	0	0	1	0	1	1	-1	-1	0	1	0	0	0	0.5	0	0	-1	-1	1	0	1	0	0.5	1	-1	-1	-1	0	-1	0	0	0	-1	-1	-1	0	-1	0	1	1	1	0	1
HT4-2V6A	Nagongera	0.5	0	-1	1	1	0	0	0.5	-1	1	1	0.5	1	0	1	0	0	-1	0	0	0	0	0.5	1	0	1	0	0.5	1	0.5	0.5	1	0	0.5	0	0	0	0.5	1	0	0	1	0	1	0.5	1	0	0.5
HT4-2VKS	Nagongera	0	1	0.5	1	-1	0	0	1	0	1	1	-1	-1	0	1	0	0	0	0	0	-1	-1	-1	0.5	0	0.5	0	1	1	0	-1	-1	0	0	0	0	-1	-1	-1	-1	-1	1	0	-1	-1	1	-1	1
HT4-2XDG	Nagongera	0.5	0	-1	1	-1	0	0	1	-1	1	1	1	-1	0	1	0	0	-1	0	0	0	-1	-1	0.5	0	1	0	1	1	0.5	-1	1	0	1	0	0	0	-1	-1	-1	0	-1	0	1	-1	1	0	1
HT4-2YNU	Nagongera	0.5	0.5	0.5	1	-1	0	0	0.5	0	1	1	-1	-1	0	1	0	0	0	0	0	0	-1	-1	1	0	1	0	0.5	1	-1	-1	-1	0	-1	0	0.5	0	-1	-1	0	0	-1	0	1	-1	1	-1	0.5
HT4-322A	Nagongera	-1	0	-1	1	0.5	0	0	1	-1	1	-1	-1	-1	0	1	0	0	-1	0	0	0	0	0.5	1	0	1	0	1	1	0.5	-1	1	0	0	0	0.5	0	-1	-1	-1	0	1	0	-1	-1	1	-1	1
HT4-327H	Nagongera	0.5	0	-1	1	1	0	0	1	-1	1	1	1	1	0	1	0	0	-1	0	0	0	0	1	1	0	1	0	1	1	0.5	1	1	0	0	0	0	0	0	1	1	0	1	0	1	0.5	1	0	1
HT4-33ZJ	Nagongera	0.5	0	-1	1	-1	0.5	0	1	-1	1	-1	0.5	-1	0	1	0	0	-1	0	0	0	-1	-1	0.5	0	1	0	-1	1	0.5	1	1	0	-1	0	0	0	0.5	1	0	0	1	0	-1	-1	1	0.5	1
HT4-37M5	Nagongera	0.5	0	1	-1	1	0.5	0	1	0	1	1	0	1	0	1	0	-1	0	0	0	0	-1	1	1	0	1	0	-1	1	-1	-1	1	0	-1	-1	0.5	-1	0	-1	-1	0	-1	0	1	1	1	0.5	1
HT4-39EE	Nagongera	0.5	0	0	-1	-1	0.5	0	0.5	0	1	-1	-1	-1	0	1	0	0	0	0	0	0	-1	-1	0.5	0	1	0	-1	1	0	-1	-1	0	-1	0	0	0.5	-1	-1	-1	0	-1	0.5	1	-1	1	0	1
HT4-3DZQ	Nagongera	0.5	0	0.5	1	-1	-1	0	1	0	1	0.5	-1	-1	0	1	0	-1	0	0	0	0	0	-1	1	0	0.5	0	1	1	0.5	-1	-1	0	-1	0	0	-1	-1	-1	1	0	1	0	1	1	0	0	1
HT4-3EVJ	Nagongera	-1	0.5	-1	1	1	0	0	-1	-1	1	-1	-1	1	0	1	0	0	-1	0	0	0	0	1	1	0	1	0	1	1	1	1	1	0	0	0	0.5	0	0	-1	-1	0	1	0.5	-1	-1	-1	0	1
HT4-3F2M	Nagongera	0.5	0	1	1	1	0.5	0	1	0	1	1	-1	1	0	1	0	0	0.5	0.5	0	0	0	1	1	0	1	0	0.5	1	0.5	1	1	0.5	0.5	0	0	0	0.5	1	0	0	1	0	1	0.5	1	0	0.5
HT4-3HYG	Nagongera	0.5	0	1	1	0.5	0	0	0.5	0	1	1	1	1	0	1	0	0	0	0	0	0	0	1	1	0	1	0.5	0.5	1	1	-1	1	0	0	0	0	0	0.5	1	0.5	0	1	0	1	0.5	1	0	1
HT4-3LSF	Nagongera	0	0	0	-1	-1	0	0	1	-1	1	-1	-1	-1	0	1	-1	-1	0	0	0	0	-1	-1	0.5	-1	-1	0.5	0.5	1	-1	0.5	-1	0	-1	0	0	-1	-1	-1	-1	0	-1	0	-1	-1	-1	0	1
HT4-3NPF	Nagongera	0.5	0	-1	1	-1	0.5	0	1	-1	1	1	-1	-1	0	1	0	0	-1	0	0	0	-1	-1	1	0	1	0	-1	1	0.5	-1	-1	0	-1	0	0.5	0	-1	-1	-1	0	0	0	0.5	-1	1	0	1
HT4-3Q69	Nagongera	0.5	0	0.5	1	1	0	0	1	0	1	1	-1	1	0	1	0	0	0	0	0	0	0	1	1	0	1	0	1	1	0.5	1	1	0	0.5	0	0	0	0.5	1	0.5	0	1	0	1	0.5	1	0.5	1
HT4-3QCS	Nagongera	0.5	-1	-1	1	1	0	-1	-1	0	1	-1	-1	-1	0	1	0	0	-1	0	0	0	-1	-1	1	0	1	0	1	1	-1	-1	1	0	0	0	0	0	-1	1	0	0	-1	0	1	-1	-1	-1	1
HT4-3QTP	Nagongera	0.5	0.5	-1	1	1	0	0	1	-1	1	1	0.5	1	0	1	0	0	-1	0.5	0	0	0	1	0.5	0	1	0	0.5	1	1	1	1	0	-1	0	0	0	0	1	0	0	1	0	1	0.5	1	0	1
HT4-3SFM	Nagongera	1	0.5	0.5	1	1	0	0	1	0	1	1	-1	1	0	1	0	0.5	0	0	0	0	-1	-1	1	0	1	0	1	1	-1	-1	1	0	0	0	0	0	0	1	0	0	-1	0	1	1	1	0	1
HT4-3SVL	Nagongera	0.5	0	-1	1	1	0	0	1	-1	1	1	1	1	0	1	0	0	-1	0	0	0	0	1	1	0	1	0.5	0.5	1	0.5	0.5	1	0	0.5	0	0	0	0	1	0	0	1	0	1	0.5	1	0	0.5
HT4-3T4F	Nagongera	0	0	1	1	-1	0	0	0.5	0	1	1	-1	-1	0	1	0	0	0	0	0	0	-1	0.5	0.5	0	1	0	1	1	0.5	1	-1	0	-1	0	0.5	0	-1	-1	1	0	0.5	0	1	0.5	1	0	1
HT4-3TSS	Nagongera	0.5	0	-1	1	1	0	0	0.5	-1	1	1	0.5	0.5	0	1	0	0	-1	0	0	0	0	1	1	0	1	0	0.5	1	0.5	1	1	0	0	0	0.5	0	0.5	1	0	0	1	0	1	-1	0.5	0	1
HT4-3UQ9	Nagongera	0.5	0.5	-1	1	-1	0	0	1	-1	1	0.5	0.5	-1	0.5	1	0	0	-1	0	0	0	-1	-1	-1	0	1	0	0.5	1	-1	-1	-1	0	-1	0	0	0	-1	1	0	0	1	0	1	0.5	1	0	1
HT4-3VYD	Nagongera	1	0	-1	1	1	0	1	0.5	-1	1	1	0.5	1	0	1	0	0	-1	1	0	0	-1	1	1	0	1	0	1	1	0.5	1	1	0	-1	0	0	0	0.5	1	0	0	-1	0	1	0.5	1	0	1
HT4-3W2V	Nagongera	0.5	0	1	1	1	0	0	-1	0	1	1	-1	1	0.5	0.5	0	0	-1	0	0	0	0	-1	1	0	1	0	0	1	0.5	-1	1	0	0	0	0	0	0.5	1	0.5	0	0	0	1	0.5	1	-1	1
HT4-3WB5	Nagongera	0.5	0.5	-1	1	1	0	0	1	-1	1	1	1	1	0	1	0	0	-1	0	0	0	0	1	1	0	1	0	0.5	1	0.5	1	1	0	0	0	0	0	0	1	0	0	1	0	1	1	1	0	1
HT4-43SN	Nagongera	0	0	1	1	-1	0	0	1	0	0.5	1	-1	1	0	1	0	0	0	0	0	0	0	-1	1	0	1	0	1	1	1	1	-1	0	-1	0	0	0	-1	-1	0	0	0.5	0	1	1	1	0	1
HT4-443C	Nagongera	1	1	1	1	-1	0	0	1	0	1	1	-1	0.5	0	1	0	0	0	1	0	0	0	1	1	0	1	0	0	1	0.5	1	1	0	-1	0	0	0	0.5	-1	0	0	0	0	1	1	1	0	1
HT4-454B	Nagongera	0.5	0.5	1	1	1	0	0	1	0.5	1	1	-1	1	0	1	0	0	0	0	0	0	0	1	1	0	1	0	1	1	1	0.5	1	0	0.5	0	0	0	-1	-1	0	0	1	0	-1	1	1	-1	1
HT4-45L9	Nagongera	0.5	0	1	1	1	0	0	1	0.5	1	1	-1	1	0	1	0	0	0	0	0	0	0	1	1	0	1	0	0.5	1	1	1	1	0	0.5	0	0	0	0.5	1	0.5	0	1	0	1	0.5	1	0	1
HT4-46FL	Nagongera	0.5	0	1	1	1	-1	0	-1	0	1	1	-1	0.5	0	1	0	0	0	0	0	0	0	-1	1	0	1	0	0.5	1	1	1	1	0.5	0.5	-1	0	0.5	-1	-1	0	0	1	0	-1	0	1	-1	1
HT4-472Q	Nagongera	0	0.5	0.5	1	1	0	0	1	0	1	-1	1	1	0	1	0	0	0	0	0	0	0	1	1	0	1	0	1	1	-1	-1	1	0	1	0	0	0	0	1	0	0	1	0	1	1	1	0	1
HT4-484S	Nagongera	0	0	-1	1	1	0	0	1	-1	1	1	1	1	0	1	0	0	-1	0	0	0	0	1	1	0	1	0	1	1	1	0.5	1	0	0	0	0	0	0	1	0	0	1	0	1	0	1	0	1
HT4-48CQ	Nagongera	0.5	0	0	-1	1	-1	0	0.5	0	1	-1	-1	-1	0	1	0	0.5	0.5	0	0	-1	-1	-1	0.5	-1	0.5	0	-1	-1	-1	-1	-1	0	-1	0	-1	-1	-1	-1	-1	-1	-1	-1	-1	-1	-1	0	1
HT4-48ER	Nagongera	1	0	1	1	1	0	0	1	0	1	1	-1	0.5	0	1	0	0	0	0.5	0	0	0	1	1	0	1	0	0.5	1	-1	1	1	0	1	0	0	0	-1	1	1	0	1	0	1	0.5	1	0	1
HT4-48FH	Nagongera	0	0	0.5	1	-1	0	0	1	0	1	1	-1	-1	0.5	1	0	0	0	0	0	0	-1	-1	1	0	1	0	0.5	1	1	-1	-1	0	-1	0	0	0	-1	1	0	0	1	0	1	0.5	1	0	1
HT4-49YY	Nagongera	0	0	1	1	1	0	0	1	0	1	1	-1	1	0	1	0	0	0	0	0	0	0	1	1	0	1	0	1	1	0.5	1	1	0	-1	0	0	0	0.5	1	0	0	1	0	1	1	1	0	1
HT4-4AHF	Nagongera	0.5	0	1	1	-1	0	0	1	0	1	1	-1	0.5	0	1	0	0	0	0	0	0	0	-1	1	0	1	0	1	1	-1	1	-1	0.5	-1	0	0	0.5	-1	-1	0	0	1	0	1	0.5	1	0	1
HT4-4B3F	Nagongera	0.5	0	1	1	1	0	0	0.5	0	1	1	-1	0.5	0.5	1	0	0	0	0.5	0	0	-1	-1	1	0	1	0	0.5	1	-1	-1	-1	0	-1	0	0.5	0	0.5	-1	0	0	0.5	0	1	0.5	1	0	1
HT4-4BVR	Nagongera	0.5	0.5	-1	1	1	-1	0	1	0	1	-1	-1	1	0	1	0	0	-1	0	0	0	-1	-1	1	0	1	0	-1	1	-1	-1	1	0	0.5	0	0	0	0.5	1	-1	0	-1	0	-1	-1	-1	-1	1
HT4-4C9A	Nagongera	0.5	0	1	1	1	0	0	1	0	1	1	-1	0.5	0	1	0	0	0	0	0	0	0	1	1	0	1	0	1	1	1	-1	1	0	0.5	0	0	0	0.5	1	0	0	1	0	1	0	1	0	1
HT4-4D7P	Nagongera	0.5	0	1	1	1	0	0	1	0	1	1	-1	1	0	1	0	0	0.5	0	0	0	0	1	1	0	1	0	1	1	0.5	1	1	0.5	-1	0	0	0	0	1	0	0	1	0	1	0	1	0	1
HT4-4DNP	Nagongera	0	0	-1	1	1	0	0	1	-1	1	1	1	1	0	1	0	0	-1	0	0	0	0	1	1	0	1	0	0	1	0	1	1	0	0	0	0	0	0	1	0	0	1	0	1	1	1	0	1
HT4-4FJG	Nagongera	0	0	-1	1	1	0	0	0.5	0	1	-1	-1	1	0	1	0	0	-1	0	0	0	-1	-1	1	0	1	0	1	1	-1	-1	1	0	0	0	0	0	0	1	-1	0	-1	0	-1	-1	-1	-1	1
HT4-4FXB	Nagongera	0.5	0	1	1	1	0	0	1	0	1	1	-1	1	0	1	0	0	0.5	0	0	0	0	1	1	0	1	0	1	1	1	1	1	0.5	0	0	0	0	0	1	0.5	0	1	0	1	0.5	0.5	0	1
HT4-4G5E	Nagongera	-1	0	-1	1	1	-1	-1	-1	-1	1	-1	-1	1	-1	-1	0	0	-1	0	0	0	0	1	1	0	1	0	0.5	1	1	0.5	1	0	0.5	-1	-1	-1	-1	-1	-1	-1	-1	-1	-1	-1	-1	-1	-1
HT4-4G8Q	Nagongera	0.5	0	1	0.5	1	0	0	0.5	0	1	1	-1	1	0	1	0	0	0.5	0	0	0	0	1	1	0	1	0.5	1	1	0.5	1	1	0	0	0	0	0	0	1	0	0.5	1	0	1	0.5	1	-1	1
HT4-4GRC	Nagongera	0.5	0	0.5	1	1	0	0	1	0	1	1	0.5	1	0	1	0	0	-1	0	0	0	0	1	-1	0	1	0	0.5	1	1	-1	1	0	0	0	0	0	0	1	0	0	1	0	1	0	1	-1	1
HT4-4JWA	Nagongera	0.5	0	-1	1	1	0	0	1	-1	1	1	0.5	1	0	1	0	0	-1	0	0	0	-1	-1	1	0	1	0	1	1	0.5	-1	1	0	-1	0	0	0	0.5	1	0	0	-1	0	1	-1	1	0	1
HT4-4KDJ	Nagongera	1	0	1	1	1	0	1	0.5	0	1	0.5	0.5	1	0	1	0	0	-1	0	0	0	0	1	1	0	1	0	1	1	1	1	1	0	0.5	0	0	0	0	1	0	0	1	0	1	1	0.5	-1	1
HT4-4KED	Nagongera	0.5	0.5	0.5	1	1	-1	0	1	0	1	1	-1	1	0	1	0	0	0	0	0	0	0	1	1	0	1	0	0.5	1	0	1	1	0	0	0	0.5	-1	-1	-1	1	0	1	0	1	0.5	1	-1	1
HT4-4NPX	Nagongera	0	0.5	-1	1	1	0	0.5	0.5	-1	1	0.5	0.5	1	0	1	0	0	-1	0	0	0	0	1	1	0	1	0	1	1	0.5	0.5	1	0.5	0	0	0	0	0	1	0	0	-1	0	1	0.5	1	0	1
HT4-4PKU	Nagongera	0.5	0	-1	1	1	0	0	1	-1	1	1	0	1	0	1	0	0	-1	0	0.5	0	0	1	1	0.5	1	0	1	1	1	0.5	1	0	0.5	0	0	0	0	1	0	0	0	0	1	0	1	0	1
HT4-4PZB	Nagongera	0	0	1	1	1	0	0	-1	0	1	1	-1	1	0	1	0	0	-1	0	0	0	0	-1	1	0	1	0	0.5	1	0	-1	1	0	0.5	0	0	0	0	1	1	0	1	0	1	1	1	-1	1
HT4-4T22	Nagongera	0.5	0.5	-1	1	1	0	0	1	-1	1	1	0.5	1	0	1	0	0	-1	0	0	0	0	1	1	0	1	0	0.5	1	0.5	0.5	1	0	0	0	0.5	0	0.5	1	0	0	1	0	1	0.5	1	0	0.5
HT4-4V72	Nagongera	0.5	0	-1	0.5	1	0	0	0.5	-1	1	1	1	1	0	1	0	0.5	-1	0	0	0	0	1	1	0	1	0	0.5	1	0.5	1	1	0	0	0	0.5	0	0.5	1	-1	0	1	0	1	0.5	-1	0	1
HT4-4VG6	Nagongera	1	0	0.5	1	-1	0	0	1	0	1	1	-1	-1	0	1	0	0	0	0	0	0	-1	-1	0.5	0	1	0	1	1	-1	-1	-1	0	-1	0	0	-1	-1	-1	0	0	-1	0	-1	-1	1	-1	1
HT4-4VXH	Nagongera	0.5	0	1	1	1	0.5	0.5	1	0	1	1	-1	1	0	1	0	0	0	0	0	0	0	1	1	0	1	0.5	1	1	1	1	1	0	0.5	0	0	0	0	1	0.5	0	1	0	1	1	1	0	1
HT4-4X2Q	Nagongera	0.5	0	1	1	-1	0	0	1	0	1	1	-1	1	0	1	0	0	0	0	0	0	0	1	1	0	1	0	0.5	1	-1	1	1	0	-1	0	0	0	1	1	0	0	1	0	1	0.5	1	0	1
HT4-4XAW	Nagongera	0.5	0	0.5	0.5	1	0	0	1	0	1	0.5	-1	1	0	1	0	0	0	0	0	0	0	1	1	0	1	0	0.5	1	0.5	1	1	0	0	0	0	0	0.5	1	0	0	1	0	1	1	1	0	1
HT4-4XRP	Nagongera	0.5	0	-1	1	1	0.5	0.5	1	-1	1	1	1	1	0	1	0	0	-1	0	0	0	0	1	1	0	1	0	0.5	1	0.5	1	1	0	0	0	0	0	0.5	1	0.5	0	0.5	0	1	0.5	1	0	1
HT4-4XUU	Nagongera	0.5	0.5	-1	1	1	0	0	0.5	-1	1	1	0.5	-1	0	1	0	0	-1	0	0	0	0	1	1	0	1	0	0.5	1	0.5	1	1	0	-1	0	0	0	0.5	1	0	0	1	0	1	1	1	0	1
HT4-4ZLR	Nagongera	0.5	0	0.5	1	-1	0	0	1	0	1	0.5	-1	1	0	1	0	0	0	0	0	0	0	1	1	0	1	0	0.5	1	-1	1	1	0	-1	0	0	0	-1	-1	0	0	1	0	1	1	1	-1	1
HT4-52K6	Nagongera	0.5	0	1	1	1	0	0	1	0	1	1	-1	1	0	1	0	0	0	0	0	0	0	1	1	0	1	0.5	1	1	1	1	1	0.5	0	0	0.5	0	0.5	1	0	0	1	0	1	0.5	1	0	1
HT4-55YS	Nagongera	-1	0	-1	1	-1	-1	0	0.5	-1	1	-1	-1	-1	0	1	0	-1	-1	0	0	0	-1	-1	-1	0	1	0	-1	1	1	-1	-1	0	-1	0	1	-1	-1	-1	0	0	-1	-1	1	-1	-1	0.5	1
HT4-56C2	Nagongera	0.5	0.5	-1	1	1	0	0	0.5	-1	1	1	0.5	1	0	1	0	0	-1	0	0	0	0	-1	1	0	1	0	0.5	1	-1	-1	-1	0	0.5	0	0.5	0	0.5	1	0	0	1	0	1	-1	1	0	1
HT4-56N5	Nagongera	0.5	0	-1	1	0.5	0	0	1	-1	1	-1	0.5	1	0	1	0	0	-1	0	0	0	-1	-1	0.5	0	1	0	0.5	1	-1	-1	-1	0	-1	0	0	0	-1	1	-1	0	-1	0	1	-1	1	0.5	1
HT4-599K	Nagongera	0.5	0	1	1	0.5	0	0.5	1	0	1	0.5	-1	1	0	1	0	0	0.5	0.5	0	0	0	1	1	0	1	0	0.5	1	0.5	1	1	0	0	0	0	0	0	1	0.5	0	1	0	1	0.5	1	0	1
HT4-5B66	Nagongera	0.5	0	-1	1	1	0	0	1	-1	1	1	1	1	0	1	0	0	-1	0	0	0	0	1	1	0	1	0	1	1	1	-1	1	0	0.5	0	0	0	0	1	0	0	0.5	0	-1	0.5	1	0.5	1
HT4-5BKW	Nagongera	-1	0	-1	1	-1	0	0	0.5	-1	1	1	-1	-1	0	1	0	0	-1	0.5	0	0	-1	0.5	1	0	1	0	0	1	0.5	1	1	0	0	0	0.5	-1	-1	-1	-1	0	-1	0	-1	1	1	-1	1
HT4-5C3Q	Nagongera	0.5	0	1	1	1	0.5	0	1	0	1	1	-1	1	0	1	0	0	0	0	0	0	0	1	1	0	1	0	0.5	1	0.5	1	1	0	-1	0	0.5	0	-1	-1	0	0	1	0	1	0.5	1	0	1
HT4-5HL6	Nagongera	0.5	0	0.5	1	0.5	0	0	1	0	1	1	-1	1	0	1	0	0	0	0	0	0	-1	-1	1	0	1	0	0.5	1	-1	-1	1	0	-1	0	0.5	0	0.5	1	0.5	0	1	0	1	1	1	0.5	1
HT4-5JMR	Nagongera	0.5	0	-1	1	1	0	0	1	-1	1	1	1	1	0	1	0	0	-1	0.5	0	0	0	1	1	0	1	0	0.5	1	1	1	1	0	0	0	0	0	0.5	1	0	0	1	0	1	0.5	1	0	1
HT4-5QT9	Nagongera	-1	0.5	1	1	1	-1	-1	-1	0	1	-1	-1	1	-1	0.5	0	0	-1	0	0	0	-1	-1	1	0	1	0	0.5	1	-1	-1	1	0	0	0.5	-1	-1	-1	1	1	0	-1	-1	-1	-1	-1	-1	-1
HT4-5RPT	Nagongera	0.5	0	1	1	1	0	0	0.5	0	1	1	1	1	0	1	0	0	-1	0	0	0	0	1	1	0	1	0	0.5	1	1	1	1	0	0	0	0	0	0.5	1	0.5	0	0.5	0	1	1	1	-1	1
HT4-5XXD	Nagongera	0.5	0.5	0	1	1	0	0	1	0	1	1	1	1	0	1	0	0	-1	1	0	0	0	1	1	0	1	0	0	1	-1	0.5	1	0.5	1	0	0	0	0	1	1	0	1	0	1	-1	1	-1	1
HT4-5ZLS	Nagongera	0.5	0.5	1	1	1	0	0	0	0	1	1	0.5	1	0	1	0	0	-1	0	0	0	0	1	1	0	1	0	1	1	1	1	1	0	0	0	1	0	0	1	0	0	0	0	1	0	1	-1	1
HT4-63SY	Nagongera	0.5	0	-1	1	1	0	0	1	-1	1	-1	0.5	1	0	1	0	0	-1	0	0	0	-1	-1	1	0	1	0	1	1	-1	-1	1	0	-1	0	0	0	0	1	-1	0	-1	0	-1	-1	1	0	1
HT4-6425	Nagongera	0	0.5	1	1	1	0	0	-1	0	1	1	-1	1	0	1	0	0	-1	0	0	0	0	-1	1	0	1	0	0	1	-1	-1	1	0	0	0	0	0	0	1	0	0	1	0	1	0.5	1	-1	1
HT4-656Z	Nagongera	0.5	0	-1	1	1	0	0	1	-1	1	1	1	1	0	1	0	0	-1	0.5	0	0	0	1	1	0	1	0	0.5	1	0.5	1	1	0	0	0	0	0	0	1	0	0	0.5	0	1	0.5	1	0.5	1
HT4-65VJ	Nagongera	-1	0	-1	-1	1	-1	-1	-1	-1	1	-1	-1	-1	-1	-1	0	0	-1	0	0.5	-1	0	-1	-1	-1	-1	0	1	-1	1	-1	-1	-1	0.5	-1	-1	-1	-1	-1	-1	-1	-1	-1	-1	-1	-1	-1	-1
HT4-67GD	Nagongera	-1	0.5	-1	-1	1	-1	0.5	1	0	1	-1	-1	1	-1	1	0	0	-1	0.5	0	-1	-1	-1	1	0	1	0	1	0.5	-1	-1	-1	0.5	0	0	0	-1	0	1	0.5	0	-1	0	1	-1	-1	-1	-1
HT4-68EZ	Nagongera	0.5	0	1	1	1	0	-1	1	0	1	1	1	1	0	1	0	0	-1	-1	0	0	0	-1	1	0	1	1	1	1	-1	1	1	0	0	0	0	0	0	1	-1	0	1	0	1	0	1	-1	1
HT4-6C9K	Nagongera	1	-1	-1	-1	-1	0	0	-1	0	1	1	-1	-1	0	1	0	0	0	0	0	-1	-1	-1	1	0	1	0	-1	1	-1	-1	-1	0	-1	0	0.5	-1	-1	-1	0	0	-1	0	1	-1	1	0	1
HT4-6JSE	Nagongera	0.5	-1	-1	1	1	0	0	-1	0	1	1	-1	1	0	1	0	0	0	0	0	0	0	1	1	0	1	0	0.5	1	0.5	0.5	1	0	0	0	0	0	0.5	-1	0.5	0	-1	0	1	-1	1	0	1
HT4-6LL6	Nagongera	0.5	0	-1	1	0.5	0	1	1	-1	1	1	0.5	1	0	1	0	0	-1	0	0	0	-1	1	1	0	1	0	1	1	-1	-1	1	0	0	0	0	0	0	1	0	0	-1	0	1	0.5	1	0	1
HT4-6NSU	Nagongera	0.5	-1	-1	1	1	0	0.5	-1	0	1	1	-1	1	0	1	0	0	0	0	0	0	0	1	1	0	1	0	0.5	1	0.5	0.5	1	0	0	0	0	0	0	-1	0	0	1	0	1	1	1	0	1
HT4-6QB6	Nagongera	1	0	0.5	1	-1	-1	0	1	0	1	1	-1	-1	-1	1	0	-1	0	0	0	-1	0	-1	1	0	1	0.5	1	1	-1	-1	-1	0	-1	0	0	-1	-1	-1	-1	0	-1	-1	-1	-1	1	0	1
HT4-6T5N	Nagongera	0.5	0	1	1	-1	0.5	0.5	-1	0	1	0.5	-1	1	0	1	0	0	-1	0.5	0	0	0	-1	1	0	1	0	0.5	1	1	-1	-1	0	-1	0	0.5	0	0.5	1	0.5	0	1	0	1	0.5	1	-1	1
HT4-6WN6	Nagongera	0.5	0	-1	1	1	0	0	1	-1	1	1	-1	1	0	1	0	0	-1	0	0	0	0	1	1	0	1	0	0.5	1	0.5	0.5	1	0	0.5	0	0	0	0	1	0	0	1	0	1	0.5	1	0	1
HT4-6YKE	Nagongera	0.5	0	1	-1	1	0	0	1	0	1	1	1	1	0	1	0	0	-1	0	0	0	0	-1	1	0	1	0	0.5	1	1	0.5	1	0	0	0	0	0	0	1	0	0	-1	0	1	0	1	-1	1
HT4-79BJ	Nagongera	0.5	-1	-1	-1	-1	0	0	0.5	-1	-1	-1	-1	-1	0	1	-1	-1	-1	-1	-1	-1	-1	-1	-1	-1	-1	-1	-1	-1	-1	-1	-1	-1	-1	-1	0	0.5	-1	-1	-1	0	-1	0	1	-1	1	0.5	1
HT4-79RC	Nagongera	0	0.5	0.5	-1	1	0	0	1	0	1	-1	-1	-1	0	1	0	0	0	0	0	0	-1	-1	1	0	1	0.5	0.5	1	-1	-1	1	0.5	-1	0	0	0	-1	1	-1	0	-1	0	-1	-1	1	0	1
HT4-7AFV	Nagongera	0.5	0	0.5	1	1	0.5	0	0.5	0	1	-1	-1	0.5	0	1	0	0	0.5	0	0	0	-1	-1	0.5	0	1	0	0.5	1	-1	-1	-1	0	-1	0	0	0	-1	1	-1	0	-1	0	-1	-1	1	0	1
HT4-7C7J	Nagongera	0.5	0	0.5	1	0.5	0.5	0	1	0	1	1	-1	1	0	1	0	0	0	0	0	0	0	1	1	0	1	0	0.5	1	-1	1	1	0	0.5	0	0	0	0.5	1	0.5	0	1	0	1	0.5	1	0	1
HT4-7D98	Nagongera	1	0	0.5	-1	-1	0	0	0.5	0	1	-1	-1	-1	0	0.5	0	0	0	0	0	0	-1	-1	0.5	0	1	0	0.5	0.5	-1	-1	-1	0	-1	0	0	0	-1	1	-1	0	-1	0.5	1	-1	1	0.5	1
HT4-7EGF	Nagongera	0.5	0	-1	1	1	0	0	1	-1	1	1	0.5	1	0.5	1	0	0	-1	0	0	0	0	1	1	0	1	0.5	0.5	1	0.5	1	1	0	0.5	0	0	0	0.5	1	0.5	0	1	0	1	0.5	1	0	0.5
HT4-7FCW	Nagongera	0.5	0	0.5	1	1	0	0	0.5	0	1	1	-1	1	0	1	0	0	0	0	0	0	0	1	1	0	1	0.5	1	1	-1	-1	1	0	0.5	0	0	0	0.5	1	0	0	1	0	1	-1	1	0	1
HT4-7GUY	Nagongera	0	0	0.5	-1	-1	0	0	1	0	1	-1	-1	-1	0	1	0	-1	1	0	0	-1	-1	-1	1	0	0.5	0	-1	-1	-1	-1	-1	0	-1	0	0	-1	-1	-1	-1	0	-1	0	-1	-1	1	0.5	1
HT4-7PC9	Nagongera	0	0	0	-1	0.5	-1	0	1	0	1	-1	-1	-1	0	1	0	0	0.5	0	0	0	-1	-1	0.5	0	1	0	1	1	-1	-1	-1	0	-1	0	0.5	0	-1	-1	-1	-1	-1	0	-1	-1	-1	0	1
HT4-7Q59	Nagongera	0.5	0.5	-1	-1	-1	0.5	0	1	-1	1	-1	0.5	-1	0	1	0	0	-1	0	0	0	-1	-1	1	0	1	0	0.5	1	-1	-1	-1	0	-1	0	0	0	-1	1	-1	0	-1	0	1	-1	1	0	1
HT4-7QUE	Nagongera	-1	0	-1	-1	-1	-1	0	0.5	-1	1	-1	0	-1	0	1	0	0	-1	0	0	0	0	-1	1	0	1	0	0.5	1	-1	-1	-1	0	-1	0	0	0	-1	-1	-1	0	-1	0	1	-1	1	0	1
HT4-7V8K	Nagongera	1	0.5	-1	-1	-1	-1	0	0.5	-1	1	1	0.5	-1	-1	1	0	-1	-1	-1	0	0	-1	-1	0.5	0	1	0	0.5	1	-1	1	-1	0	-1	-1	0	-1	-1	-1	-1	0	-1	0	1	-1	1	0.5	1
HT4-8AXW	Nagongera	-1	-1	1	1	1	0	0	-1	0	1	1	-1	1	0	1	0	0	-1	0	0	0	0	-1	1	0	1	0	1	1	1	-1	1	0	0	0	1	0	0	1	0	0	1	0	1	0	1	-1	1
HT4-8GF8	Nagongera	0.5	0	1	1	1	0	0	1	0	1	1	1	1	0	1	0	0	-1	0	0	0	0	1	1	0	1	0	1	1	1	1	1	0	0	0	0	0	0.5	1	0	0	1	0	1	0.5	1	-1	1
HT4-8MN9	Nagongera	1	0	-1	1	1	0	0	1	-1	1	1	1	1	0	1	0	0	-1	1	0	0	0	1	1	0	1	0	1	1	0	0.5	1	0	0	0	0	0	0	1	0	0	1	0	1	1	1	0	1
HT4-8YR7	Nagongera	0.5	0	-1	1	-1	0	0.5	1	-1	1	1	1	-1	0	1	0	-1	-1	0	0	0	-1	-1	0.5	0	1	0	0.5	1	0.5	-1	1	0	-1	0	0	0	0.5	1	-1	0	-1	0	1	0.5	1	0	1
HT4-9NCT	Nagongera	0.5	0	0.5	1	1	0	0	0.5	0	0.5	0.5	-1	1	0	0.5	0	0	0	0	0	0	0	1	1	0	1	0	0.5	0.5	-1	1	1	0.5	0.5	0	0.5	0	0.5	1	0	0	0.5	0	1	0.5	1	0	0.5
HT4-AF2X	Nagongera	0.5	-1	-1	1	1	0	0.5	-1	0	1	1	-1	1	0.5	1	0	0	0.5	0.5	0	0	0	1	1	0	1	0	0.5	1	0.5	0.5	1	0	0	0	0.5	0	0.5	-1	0.5	0	-1	0	1	0.5	1	0	1
HT4-AKPN	Nagongera	0.5	-1	-1	1	1	0	0	-1	0	1	-1	-1	1	0	1	0	0	0.5	0	0	0	-1	1	1	0	1	0	0.5	1	0.5	-1	1	0	0	0	0	0	0.5	-1	-1	0	-1	0	1	-1	1	0	1
HT4-AMBZ	Nagongera	-1	-1	-1	-1	-1	0	0	-1	0	1	1	-1	-1	0	1	-1	-1	0	0	0	-1	0	-1	1	0	-1	0	0.5	0	-1	-1	-1	0	-1	-1	-1	-1	-1	-1	0	0	-1	0	1	-1	-1	0	-1
HT4-AMW3	Nagongera	0.5	-1	-1	1	0.5	0	0	-1	0	1	-1	-1	-1	0	1	0	0	0	0	0	0	-1	-1	1	0	1	0	0.5	1	-1	-1	1	0	-1	0	0	0	0.5	-1	-1	0	-1	0	-1	-1	1	0	1
HT4-AWCQ	Nagongera	0.5	-1	-1	1	1	0	0	-1	0	1	1	-1	-1	0	1	0	0	0	0	0	0	-1	-1	1	0	1	0	0.5	1	0.5	-1	-1	0	-1	0	0	0	0.5	-1	0	0	1	0	-1	0.5	1	0	1
HT4-B4EQ	Nagongera	0	-1	-1	1	1	0	0	-1	0	1	1	-1	0.5	0	1	0	0	0.5	0	0	0	0	1	1	0	1	0	1	1	0.5	1	1	0.5	0	0	0	0	0.5	-1	0	0	-1	0	1	-1	1	0	1
HT4-B78V	Nagongera	0.5	-1	-1	1	0.5	0	0.5	-1	0	1	1	-1	1	0	1	0	0	0	0	0	0	0	1	1	0	1	0	0.5	1	1	1	1	0	0.5	0	0	0	0	-1	0	0	1	0	1	0.5	1	0	1
HT4-BDMW	Nagongera	0.5	-1	-1	1	1	0	0	-1	0	1	1	-1	-1	0	1	0	0	0	0	0	0	-1	-1	1	0	1	0	0.5	1	-1	-1	1	0	-1	0	0	0	0.5	-1	0	0	1	0	1	0.5	1	0	1
HT4-BFFA	Nagongera	1	-1	-1	1	1	0	0	-1	0	1	-1	-1	1	0	1	0	0	0	0.5	0	0	-1	-1	1	0	1	0	1	1	-1	-1	1	0	-1	0	0.5	0	0.5	-1	-1	0	-1	0	1	-1	1	0	1
HT4-BFZ6	Nagongera	0.5	-1	-1	-1	1	0	0	-1	0	1	-1	-1	-1	0	1	0	0	0.5	0	0	0	-1	-1	1	0	1	0	0.5	1	-1	-1	1	0	-1	0	0	0	0.5	-1	-1	0	-1	0	1	-1	-1	0	1
HT4-BGZC	Nagongera	1	-1	-1	-1	0.5	0	0	-1	0	1	-1	-1	0.5	0	1	0	0	0	0	0	0	-1	-1	1	0	1	0	0.5	1	-1	-1	-1	0	-1	0	0	0	0.5	-1	-1	0	-1	0	1	-1	-1	0	1
HT4-BW2N	Nagongera	0.5	-1	-1	1	1	0	0	-1	0	1	0.5	-1	1	0	1	0	0	0	0	0	0	-1	1	1	0	1	0	0	1	-1	-1	1	0	0	0	1	0	1	-1	1	0	-1	0	1	1	1	0	1
HT4-C2K9	Nagongera	0.5	-1	-1	-1	-1	0	0	-1	0	1	-1	-1	-1	0	1	0	-1	0	0	0	-1	-1	-1	0.5	-1	1	0	0.5	0.5	-1	-1	-1	0	-1	0	0	-1	-1	-1	-1	-1	-1	0	-1	-1	-1	0	1
HT4-CEJM	Nagongera	0.5	0	-1	-1	-1	-1	0	1	-1	1	1	0.5	-1	0	1	0	0	-1	0	0	0	-1	-1	-1	0	-1	0	-1	-1	-1	-1	-1	0	-1	0	0	0	-1	1	-1	0	-1	0	1	-1	1	0.5	1
HT4-CEL5	Nagongera	0.5	-1	-1	0	1	0.5	0	-1	0	1	1	-1	-1	0	1	0	0	0.5	0	0	0	0	1	1	0	1	0	0.5	1	0.5	-1	0.5	0	0	0	0	0	0.5	-1	0	0	1	0	1	0.5	1	0	1
HT4-CEMW	Nagongera	0.5	0.5	-1	1	0.5	0	0	0.5	-1	1	-1	-1	-1	-1	1	0	-1	-1	1	0	0	-1	-1	0.5	0	-1	0	1	1	0	-1	1	-1	-1	0	-1	-1	-1	-1	-1	-1	-1	0	-1	-1	-1	-1	1
HT4-CGNU	Nagongera	1	-1	-1	1	-1	0	0	-1	0	1	-1	-1	-1	0	1	0	0	0	0.5	0	0	-1	-1	0.5	0	1	0	1	1	-1	-1	-1	0	-1	0	0	0	1	-1	-1	0	-1	0	-1	-1	1	0	1
HT4-CKET	Nagongera	0.5	0	0.5	1	1	0	0	0.5	0	1	-1	-1	1	0	1	0	0	0	0	0	0	-1	-1	1	0	1	0	0.5	1	-1	-1	1	0	-1	0	0	0	0.5	1	-1	0	-1	0	1	-1	1	0	1
HT4-CMGK	Nagongera	0.5	-1	-1	1	-1	0	0.5	-1	0	1	-1	-1	-1	0.5	1	0	0	0.5	0	0	0	-1	-1	0.5	0	1	0	1	1	-1	-1	-1	0	-1	0	0	0	-1	-1	-1	0	-1	0	-1	-1	-1	0	1
HT4-CPAR	Nagongera	1	-1	-1	-1	-1	-1	0	-1	0	1	-1	-1	-1	0	1	0	0	0	0	0	0	-1	-1	0.5	0	1	0	0.5	0.5	-1	-1	-1	0	-1	0	0	-1	-1	-1	-1	-1	-1	0	0.5	-1	-1	0	1
HT4-CSNV	Nagongera	0.5	-1	-1	1	1	0	0	-1	0	1	0.5	-1	1	0	1	0	0	0	0	0	0	-1	1	1	0	1	0.5	0.5	1	0	-1	1	0	-1	0	0.5	0	0.5	-1	-1	0	-1	0	1	1	1	0	0.5
HT4-CSYG	Nagongera	0	0	0.5	1	1	0	0	1	0	1	1	-1	1	0	1	0	0	0	0	0	0	0	1	1	0	1	0	0	1	-1	-1	1	0	0	0	0	0	0.5	1	0	0	1	0	1	1	1	0	1
HT4-CYK3	Nagongera	0.5	0	0.5	-1	-1	-1	0	1	0	1	-1	-1	-1	0	1	0	-1	0	0	0	0	-1	-1	1	0	1	0	-1	1	-1	1	-1	0	-1	0	-1	-1	-1	-1	-1	-1	-1	0	0.5	-1	-1	-1	1
HT4-CZMB	Nagongera	0.5	-1	-1	1	1	0.5	0	-1	0	1	1	-1	1	0	0.5	0	0	0	0	0	0	-1	1	1	0	1	0	0.5	1	0.5	-1	1	0	0.5	0	0.5	0	0	-1	0	0	-1	0	1	-1	1	0	1
HT4-CZUN	Nagongera	1	0	-1	1	1	0	0	1	-1	1	1	0.5	-1	0	1	0	0	-1	0	0	0	0	1	1	0	1	0	1	1	-1	-1	1	0	0.5	0	0	0	0.5	1	-1	0	1	0	1	-1	1	0.5	1
HT4-D2KP	Nagongera	1	0	-1	1	-1	0	-1	0.5	-1	1	-1	-1	-1	0	-1	0	-1	-1	0	0	0	-1	-1	1	0	1	0	0.5	-1	-1	-1	-1	0	-1	0	0	0.5	-1	-1	-1	-1	1	0	-1	-1	-1	-1	1
HT4-D2QV	Nagongera	0.5	0.5	-1	1	-1	0	0	0.5	-1	1	0.5	0.5	-1	0	1	-1	0	-1	0	0	0	0	0.5	0.5	-1	1	0	1	1	0.5	0.5	-1	0	-1	0	0	0.5	-1	1	0	0	-1	0	1	-1	1	0	1
HT4-DACF	Nagongera	1	0	-1	1	1	0	0	1	-1	1	1	1	0.5	0	1	0	0	-1	0	0	0	0	1	1	0	1	0	0	1	0.5	1	1	0	0	0	0	0	1	1	0	0	1	0	1	0.5	1	0	1
HT4-DDCD	Nagongera	1	0	0.5	1	-1	0	0	1	0	1	1	-1	-1	0	1	0	-1	0	0	0	0	0	-1	0.5	0	1	0	1	1	-1	-1	-1	0	-1	0	0	0	-1	-1	-1	0	1	0	1	1	1	0	1
HT4-DHKX	Nagongera	0	0	0.5	-1	-1	-1	-1	1	0	1	-1	-1	-1	0.5	1	0	-1	0	0	0	0	-1	-1	-1	0	1	0	0.5	-1	-1	-1	-1	0	-1	0	-1	-1	-1	-1	-1	-1	-1	0	-1	-1	1	-1	-1
HT4-DJSG	Nagongera	0.5	0	1	1	1	0	0	0.5	0	1	1	-1	1	0	1	0	0	0.5	0	0	0	0	1	1	0	1	0	0.5	1	-1	1	1	0	0.5	0	0.5	0	0	1	0.5	0	0.5	0	1	0.5	1	0	1
HT4-DKFB	Nagongera	0.5	-1	-1	-1	1	0	0	-1	0	1	-1	-1	-1	0	1	0	0.5	0	0	0	-1	0	-1	0.5	0	1	0	0.5	1	-1	-1	-1	0	-1	0	0	0	-1	-1	-1	0	-1	0	-1	-1	-1	0	1
HT4-DSUX	Nagongera	0.5	0	0.5	1	-1	0	0	1	0	1	1	-1	-1	0	1	0	0	0	0	0	0	0	-1	0.5	0	1	0.5	0.5	1	-1	-1	-1	0	-1	0	0	0	1	-1	1	0	-1	0	1	-1	1	0.5	1
HT4-DVJE	Nagongera	0.5	0	0	-1	-1	-1	0	0.5	0	1	-1	-1	-1	0	1	0	-1	0	0	-1	-1	-1	-1	0.5	-1	-1	0	-1	1	-1	-1	-1	-1	-1	0	0	-1	-1	-1	-1	-1	-1	0	-1	-1	-1	-1	1
HT4-DWU2	Nagongera	0.5	0.5	-1	0.5	-1	0	0	0.5	-1	1	-1	0.5	-1	-1	1	0	-1	-1	0.5	0	0	0	-1	1	0	1	0	-1	1	-1	-1	-1	0	-1	0	0	-1	-1	-1	-1	0	1	0	1	-1	-1	0	1
HT4-DXLS	Nagongera	0	0	0.5	1	1	0	0	1	0	1	1	-1	1	0	1	0	0	0	0	0	0	0	-1	1	0	1	1	1	1	0	0.5	-1	0	1	0	0	0	0.5	-1	0	0	1	0	1	1	1	0	1
HT4-DXTT	Nagongera	0.5	0.5	-1	1	-1	0	0	0.5	-1	1	1	0.5	-1	0	1	0	0	-1	0	0	0	-1	1	1	0	1	0	1	1	-1	-1	-1	0	-1	0	0	0	0	1	-1	0	-1	0.5	1	0.5	1	0	1
HT4-DY3H	Nagongera	1	0	-1	-1	-1	0	0	0.5	-1	1	1	0.5	-1	0	1	0	0	-1	0	0	0	0	-1	1	-1	1	0	-1	0.5	0	-1	-1	0	-1	0	0	0.5	-1	-1	-1	0	-1	0	1	-1	1	0	1
HT4-DZX2	Nagongera	0	0	-1	1	-1	-1	0	1	-1	1	-1	0	-1	0	1	0	0.5	-1	0	0	0	-1	1	0.5	0	1	0	0.5	1	-1	-1	-1	0	-1	0	0	0	-1	-1	-1	0	-1	0	1	-1	1	0	1
HT4-E2YC	Nagongera	0.5	0	-1	1	1	0	0	1	-1	1	1	1	1	0	1	0	0	-1	0	0	0	0	1	1	0	1	0	1	1	0.5	1	1	0	0	0	0	0	0.5	1	0	0	1	0	1	1	1	0	1
HT4-EBWH	Nagongera	0.5	-1	-1	1	-1	0	0	-1	0	1	1	-1	-1	0	1	0	0	0	0	0	0	0	0.5	1	0	1	0	0.5	1	0.5	1	1	0	-1	0	0	0	0.5	-1	0	0	1	0	-1	-1	1	0	1
HT4-EGRT	Nagongera	0.5	0	1	0.5	1	0	0	1	0	1	1	-1	1	0	1	0	0	0	0	0	0	0	1	1	0	1	0	1	1	0.5	1	1	0	0.5	0	0	0	0.5	1	0.5	0	1	0	1	-1	1	-1	1
HT4-EHPJ	Nagongera	1	-1	-1	1	1	0	0	-1	0	1	1	-1	1	0	1	0	0	0	0	0	0	0	1	1	0	1	0	1	1	-1	-1	1	0	0	0	0	0	0	-1	0.5	0	1	0	1	0.5	1	0	0.5
HT4-EHVD	Nagongera	0	0	0.5	1	-1	0	0	0.5	0	1	1	-1	1	0	1	0	0	0	0	0	0	0	-1	0.5	0	1	0	1	1	-1	-1	1	0	-1	0	0	0	-1	-1	0	0	1	0	1	1	1	0	1
HT4-EJ6K	Nagongera	0.5	0	-1	1	1	0	0	1	-1	1	1	1	1	0	1	0	0	-1	0	0	0	0	1	1	0	1	0.5	1	1	1	1	1	0	0.5	0	0	0	0.5	1	0.5	0	0.5	0	1	1	0.5	0	1
HT4-EJMD	Nagongera	0.5	-1	-1	1	0.5	0	0	-1	0	0.5	1	-1	1	0	1	0	0	0.5	0.5	0	0	0	1	1	0	1	0.5	0.5	1	0.5	0.5	1	0	0.5	0	0.5	0	0.5	-1	0.5	0	1	0	1	0.5	1	0	1
HT4-EJSN	Nagongera	1	0	1	1	1	0	0.5	1	0	0.5	1	-1	1	0	1	0	0	0.5	0	0	0	0	1	1	0	1	0	0.5	1	1	1	1	0	0	0	0	0	0	1	0	0	1	0	1	0.5	1	-1	1
HT4-EL9N	Nagongera	0	0	1	1	0	0.5	0	-1	0	1	1	-1	1	0	1	0	0	-1	0	0	0	0	-1	1	0	1	0	0	1	1	-1	1	0	-1	0	0	0	0	1	0	0	1	0	1	1	1	-1	1
HT4-ELFY	Nagongera	1	0	-1	1	-1	0	0	0.5	-1	1	-1	-1	-1	0	1	0	0.5	-1	0	0	0	-1	-1	1	0	1	0	0.5	1	0.5	-1	-1	0	-1	0	0	0	-1	-1	-1	0	-1	0	-1	-1	1	0	1
HT4-EPU9	Nagongera	0.5	0.5	-1	0.5	0.5	0	0	1	-1	1	1	1	-1	0	1	0	0	-1	0	0	0	0	1	1	0	1	0	1	1	1	-1	-1	1	0	0	0.5	0	0.5	-1	0	0	1	0	1	1	1	0	0.5
HT4-ES4A	Nagongera	0.5	0.5	-1	1	0.5	0	0	0.5	-1	0.5	1	0.5	1	0	0.5	0	0	-1	0.5	0	0	0	1	1	0	1	0.5	0.5	1	0.5	1	0.5	0	0	0	0	0	0.5	1	0	0	1	0	1	0.5	1	0	1
HT4-EUUB	Nagongera	1	0	-1	1	1	0	0	1	-1	1	1	1	1	0	1	0	0	-1	0	0	0	0	1	1	0	1	0	1	1	1	1	1	0	0	0	0	0	0	1	0	0	1	0	1	0.5	1	0	1
HT4-EX4L	Nagongera	0	-1	-1	1	1	0	0	-1	0	1	1	-1	1	0	1	0	0	0	1	0	0	0	1	1	0	1	0	1	1	0.5	1	1	0	0	0	0	0	0	-1	0	0	1	0	1	1	1	0	1
HT4-EXAV	Nagongera	1	0	-1	1	1	0	0	1	-1	1	1	0.5	1	0	1	0	0	-1	0	0	0	0	1	1	0	1	0	1	1	1	1	1	0	0	0	0	0	1	1	0	0	1	0	1	1	1	0	1
HT4-F3Q5	Nagongera	0.5	0	-1	1	-1	0	0	0.5	-1	1	1	0.5	0.5	0	1	0	0	-1	0	0	0	0	1	0.5	0	1	0	0.5	1	0	1	1	0	-1	0	0	0	0.5	1	0	0	1	0	1	1	1	0	1
HT4-F4G5	Nagongera	0.5	-1	-1	1	-1	0	0	-1	0	1	1	-1	-1	0	1	0	0	0	0	0	0	0	-1	1	0	1	0.5	0.5	1	0.5	1	1	0	-1	0	0.5	0	0.5	-1	0	0	1	0.5	1	-1	1	0	1
HT4-F8YN	Nagongera	1	0	-1	1	1	0	0	1	-1	1	0.5	1	1	0	1	0	0	-1	0	0	0	0	1	1	0	1	0	0	1	1	1	1	0.5	0	0.5	0	0	0	1	0	0	1	0	1	1	1	0.5	1
HT4-F9GS	Nagongera	0.5	0	1	1	1	0	0	1	0	0.5	1	-1	1	0	1	0	0	0.5	1	0	0	0	1	1	0	1	0	1	1	1	1	1	0	0	0	0	0	0.5	1	0	0	0.5	0	1	0.5	1	0	0.5
HT4-FA7W	Nagongera	0.5	0	0.5	1	-1	0	0	0.5	0	1	1	-1	-1	0	1	0	0	0	0	0	0	0	-1	1	0	1	0	1	1	0.5	1	1	0.5	-1	0	0	0	-1	-1	0.5	0	1	0	1	0.5	1	0	1
HT4-FCHR	Nagongera	0	0	-1	1	1	0	0	1	-1	1	1	1	1	0	1	0	0	-1	0	0	0	0	1	1	0	1	0	1	1	1	0.5	1	0	0.5	0	0	0	1	1	0	0	1	0	1	1	1	0	1
HT4-FDXM	Nagongera	0.5	0.5	1	1	0.5	0	0	1	0.5	1	1	1	1	0	1	0	0	0	0	0	0	0	1	0.5	0	1	0	0.5	1	1	-1	1	0	0.5	0	0	0	0	1	0	0	1	0	1	1	1	0	1
HT4-FGT8	Nagongera	0.5	0	-1	1	-1	0	0	-1	0	1	1	-1	-1	0	1	0	0	0	0	0	0	0	-1	1	0	1	0	1	1	0.5	1	1	0	0	0	0	-1	-1	-1	0	0	-1	1	1	-1	1	-1	1
HT4-FHUH	Nagongera	0.5	0	1	1	1	0.5	0	1	0	1	1	-1	1	0	1	0	0	0.5	0	0	0	0	1	1	0	1	0	1	1	0.5	1	1	0	0	0	0	0	0.5	1	0.5	0	0.5	0	1	0.5	1	0	1
HT4-FL2D	Nagongera	-1	0	-1	-1	-1	0	-1	1	-1	1	1	0.5	-1	0	1	0	0	-1	0	0	0	0	-1	0.5	0	1	0	0	1	0	-1	-1	0	-1	0	0	0	-1	-1	-1	0	-1	0	1	0.5	1	0	1
HT4-FLWC	Nagongera	0.5	0	-1	1	1	0.5	0	1	-1	1	-1	0.5	-1	0	1	0	0	-1	0	0	0	-1	1	1	0	1	0	1	1	-1	-1	1	0	0.5	0	0	0	-1	1	0	0	-1	0	1	0.5	0.5	0	1
HT4-FM2T	Nagongera	0.5	0.5	1	1	1	0	0	1	0	0.5	0.5	0.5	-1	0	1	0	0.5	0.5	0	0	0	0	1	1	0	1	0	0.5	1	1	-1	1	0	0.5	0	0	0	0	1	0	0	1	0	1	0.5	1	0	1
HT4-FM77	Nagongera	0.5	0	0.5	1	-1	0	0	0.5	0	1	1	-1	-1	0	1	0	0	0	0.5	0	0	-1	-1	1	0	1	0	0.5	1	-1	-1	-1	0.5	-1	0	0	0	-1	-1	0	0	1	0	1	-1	1	0	1
HT4-FM93	Nagongera	0	0	-1	1	-1	0	-1	0.5	-1	1	1	0.5	-1	0	1	0	0	-1	0	0	0	0	1	1	0	1	0	0.5	1	1	-1	-1	0	-1	0	0	-1	-1	-1	-1	0	1	0	1	1	1	0	1
HT4-FM9V	Nagongera	0.5	0	0.5	1	0.5	0	0	1	0	1	1	-1	1	0	1	0	0	0.5	0.5	0	0	0	1	1	0	1	0	0.5	1	1	1	1	0	0.5	0	0	0	0.5	1	0	0	1	0.5	1	0.5	0.5	0	0.5
HT4-FNH3	Nagongera	0.5	0	-1	1	1	0	0	0.5	-1	1	1	0.5	1	0	1	0	0	-1	0	0	0	-1	1	1	0	1	0	1	1	0.5	-1	1	0	0.5	0	0	0	0	1	0	0	-1	0	1	-1	0.5	0	1
HT4-FNWP	Nagongera	0.5	0	1	1	-1	0	0	0.5	0	1	1	-1	0.5	0	1	0	0	0.5	0	0	0	-1	-1	0.5	0	1	0.5	0.5	1	-1	1	1	0.5	-1	0	0	0	0.5	-1	0.5	0	1	0	1	0.5	1	0	1
HT4-FPW6	Nagongera	-1	-1	-1	1	-1	-1	0	-1	-1	1	1	-1	-1	0	1	0	0	1	-1	0	-1	0	-1	0.5	-1	1	-1	0	1	-1	1	-1	0	0	-1	0	0	0.5	-1	-1	0	-1	0	1	-1	1	-1	1
HT4-FQDE	Nagongera	0	0	0	1	0	0	0	1	0	1	1	-1	1	0	1	0	0	0	1	0	0	0	1	1	0	1	1	1	1	1	1	1	0	0	0	0	0	0	1	0	0	1	0	1	1	1	0	1
HT4-FQPE	Nagongera	0.5	0	1	1	1	0	0	0.5	0	1	1	0.5	1	0	1	0	0	0	0	0	0	0	1	1	0	1	0.5	0.5	1	0.5	-1	1	0	0	0	0	0	0.5	1	0.5	0	1	0	1	0.5	1	0	1
HT4-FRYK	Nagongera	0.5	0.5	1	1	1	0	0	1	0	0.5	1	-1	1	0	0.5	0	0	0	0	0	0	0	1	1	0	1	0	1	1	0.5	1	1	0.5	0.5	0	0	0	0.5	1	0.5	0	0.5	0	1	0.5	1	0	1
HT4-FTQK	Nagongera	-1	0	-1	-1	-1	-1	0	1	-1	-1	-1	-1	-1	0	1	0	-1	-1	0	-1	-1	-1	-1	0.5	0	-1	0	1	1	0	-1	-1	0	-1	-1	0	0	-1	-1	-1	-1	-1	1	-1	-1	-1	0	1
HT4-FV2C	Nagongera	0	0.5	-1	1	-1	1	0	1	-1	1	1	0.5	-1	0	1	0	0	-1	0	0	0	-1	-1	1	0.5	1	0	-1	1	-1	-1	-1	0	-1	0	0.5	0	0.5	1	-1	0	-1	0	1	1	1	0	1
HT4-FVH3	Nagongera	0.5	0.5	0.5	1	-1	0	0	1	0	1	1	-1	-1	0	1	0	0	0	0	0	0	0	0.5	1	0	1	0	0	1	1	1	-1	0	-1	0	0	-1	-1	-1	0	0	1	0	-1	0	1	0	1
HT4-FW9U	Nagongera	0.5	0.5	1	1	1	0	0	1	0	1	0.5	-1	1	0	1	0	0	0.5	0	0	0	0	1	1	0	1	0	1	1	1	1	1	0	0.5	0	0	0	-1	1	0	0	1	0	1	0.5	1	0	1
HT4-FYQQ	Nagongera	0.5	0.5	1	1	-1	0	0	1	0	1	1	-1	-1	0	1	0	0	0	0	0	0	0	-1	1	0	1	0	1	0.5	-1	0.5	1	0	-1	0	0	0	-1	-1	0	0	1	0	1	0.5	1	0	1
HT4-G5HR	Nagongera	0.5	-1	1	0.5	1	-1	0	-1	0	1	1	-1	-1	0	1	0	0	0	0	0	0	0	1	1	0	1	0	0.5	1	-1	0.5	1	0	0	0	0	0	0.5	-1	0.5	0	-1	0	-1	0	1	0	1
HT4-G9FE	Nagongera	1	0	0.5	-1	-1	-1	0	1	0	1	1	-1	-1	0	-1	0	0	0	-1	0	0	-1	-1	1	0	-1	0	0	1	-1	-1	1	0	-1	0	0	-1	-1	-1	0	0	1	0	-1	-1	-1	0	-1
HT4-GBS7	Nagongera	1	0	0.5	1	-1	0	0	1	0	1	0	-1	-1	0	1	0	0	0.5	0	0	0	0	1	1	0	1	0	1	1	-1	1	1	0	-1	0	0	0	-1	-1	0	0	1	0	1	1	1	0	1
HT4-GCPK	Nagongera	0	0	-1	1	-1	0	0	1	-1	1	1	0.5	-1	0	1	0	0.5	-1	1	0	0	-1	0.5	0.5	0	1	0	1	1	0.5	-1	1	0	1	0	0	-1	-1	-1	0	0	1	0	1	1	1	0	1
HT4-GCQL	Nagongera	0.5	0	0.5	1	1	0	0	1	0	1	1	-1	1	0	1	0	0	0	0	0	0	-1	1	1	0	1	0	1	1	-1	1	1	0	-1	0	0	0	0.5	1	0.5	0	-1	0	1	-1	1	0	1
HT4-GGZN	Nagongera	0	0.5	-1	1	1	0	0	1	-1	1	1	1	1	0	1	0	0	-1	0	0	0	0	1	1	0	1	0	0.5	1	0.5	1	1	0	0	0	0	0	0	1	0.5	0	1	0	1	0.5	1	0	1
HT4-GHNJ	Nagongera	0	0	-1	1	-1	0	0	1	-1	1	1	0.5	-1	0	1	0	0	-1	0	0	0	0	1	1	0	1	0	1	1	0	1	1	0.5	0	0	0	0	0.5	-1	-1	0	1	0	1	-1	1	0	1
HT4-GHWX	Nagongera	0	-1	-1	-1	-1	-1	-1	-1	0	1	-1	-1	-1	0	-1	0	-1	-1	1	0	0	-1	-1	1	0	1	-1	-1	1	-1	-1	-1	0	-1	0	0	0	-1	1	-1	-1	-1	0	1	0	-1	-1	1
HT4-GJ7X	Nagongera	0.5	-1	-1	1	1	0	0	-1	0	1	1	-1	-1	0	1	0	0.5	0	0	0	0	0	1	0.5	0	1	0	1	1	0.5	1	1	0	-1	0	0	0	0.5	-1	0	0	0.5	0	1	0	1	0	1
HT4-GJVP	Nagongera	0.5	0.5	-1	1	1	0	0	1	-1	1	0.5	1	1	0	1	0	0	-1	0.5	0	0	0	1	1	0	1	0	0.5	1	0.5	0.5	1	0	0	0	0	0	0.5	1	0	0	1	0	1	0.5	1	0	1
HT4-GK4N	Nagongera	0.5	0	-1	1	1	0.5	0	1	-1	1	1	1	1	0	1	0	0	-1	0	0	0	0	1	1	0	1	0	1	1	1	1	1	0	0.5	0	0	0	0	1	0	0	1	0	1	1	1	0	1
HT4-GK7G	Nagongera	0	1	-1	1	1	0	0	1	-1	1	1	0	0.5	0	1	0	0	-1	1	0	0	0	1	1	0	1	0	1	1	0.5	-1	1	0	-1	0	0	0	0.5	1	0	0	1	0	1	0.5	1	0	1
HT4-GM2Q	Nagongera	0.5	0	-1	1	1	0	0	1	-1	1	1	1	1	0	1	0	0	-1	0	0	0	0	1	1	0	1	0	0.5	1	0.5	0.5	1	0	0	0	0	0	0.5	1	0.5	0	1	0	1	0.5	1	0	1
HT4-GPZB	Nagongera	-1	-1	-1	1	-1	0	-1	1	-1	1	1	-1	1	-1	1	0	0	-1	-1	-1	-1	-1	-1	-1	-1	-1	-1	-1	-1	-1	-1	-1	0	-1	0	0	0	-1	-1	-1	0	0.5	0	-1	0.5	1	0	1
HT4-GQJC	Nagongera	0.5	0	-1	1	1	0	0	0.5	-1	1	1	0.5	-1	0	1	0	0	-1	0.5	0	0	0	0.5	0.5	0	1	0	1	1	0.5	-1	-1	0	-1	0	0	0	-1	-1	-1	0	1	0	-1	-1	1	0	1
HT4-GRCH	Nagongera	0	0	1	1	-1	0	0	1	0	1	1	-1	-1	0	1	0	0	0.5	0	0	0	-1	-1	0.5	0	1	0	1	1	-1	-1	-1	0	-1	0	0	0	-1	-1	1	0	1	0	1	-1	1	0	1
HT4-GRHU	Nagongera	0.5	0	1	1	-1	0	0	0.5	0	0.5	1	-1	-1	0	1	0	-1	0	0.5	0	0	-1	-1	0.5	0	1	-1	1	1	0	-1	-1	0	-1	0	0	0	-1	-1	-1	0	1	0	1	-1	1	0	1
HT4-GS4J	Nagongera	0.5	0.5	0.5	1	1	0	0	0.5	0	1	1	-1	1	0	1	0	0	0	0	0	0	-1	-1	1	0	1	0	0.5	1	-1	-1	1	0	-1	0	0	0	0.5	-1	0	0	-1	0	1	-1	1	0	1
HT4-GSCM	Nagongera	0.5	-1	-1	1	1	0	0	-1	0	1	1	-1	0.5	0	1	0	0	0	0	0	0	0	1	1	0	1	0	0.5	1	0.5	1	1	0.5	0.5	0	0	0	-1	-1	0	0	1	0	1	0.5	1	0	1
HT4-GVM4	Nagongera	1	-1	-1	1	1	0	0	-1	0	1	1	-1	0.5	0	1	0	0	0.5	0	0	0	0	1	1	0	1	0	1	1	0.5	-1	1	0	0.5	0	0	0	0.5	-1	0	0	1	0	1	1	1	0	1
HT4-GXGX	Nagongera	0	0	0.5	1	-1	0	0	1	0	1	1	-1	-1	0	1	0	0	0.5	0	0	0	-1	-1	0.5	0	1	0	0.5	1	0.5	-1	-1	0	-1	0	0	0	-1	-1	0.5	0	1	0	1	-1	0.5	0	1
HT4-H2Q5	Nagongera	0	0	-1	1	1	0	0	0.5	-1	1	1	1	1	0	1	0	0	-1	0	0	0	0	1	1	0	1	0	1	1	0.5	1	1	0	0	0	0	0	0	1	1	0	1	0	1	0.5	1	0	1
HT4-H3UN	Nagongera	0.5	0	-1	0.5	1	0	0	1	-1	1	1	0.5	1	0	1	0	0	-1	0	0	0	0	1	1	0	1	0	0.5	1	0.5	1	1	0	0	0	0	0	0.5	1	0.5	0	1	0	1	0.5	1	0	1
HT4-H49R	Nagongera	1	0	-1	1	1	0	0	1	-1	1	1	1	1	0	1	0	0	-1	0	0	0	0	1	1	0	1	0	1	1	1	1	1	0	0	0	0	0	0	1	1	0	1	0	1	1	1	0	1
HT4-H5W9	Nagongera	1	0	1	1	1	0	0	1	0	1	1	-1	1	0	1	0	0	0	0	0	0	0	1	1	0	1	0	0.5	1	0.5	1	1	0	0	0	0	0	0	1	0	0	1	0	1	0.5	1	0	1
HT4-H6CY	Nagongera	1	0.5	1	1	-1	0	0	0.5	0	0.5	1	-1	1	0	1	0	0	0	0	0	0	0	-1	1	0	1	0	0.5	1	0.5	1	-1	0	-1	0	0	0	-1	-1	0.5	0	1	0	1	0.5	0.5	0	1
HT4-H92A	Nagongera	0.5	0.5	1	1	1	0	0	-1	0	1	1	-1	1	0	1	0	0	-1	0	0	0	0	-1	1	0	1	0	1	1	0.5	-1	1	0	0.5	0	0.5	0	0	1	0.5	0	0.5	0	1	0.5	1	-1	1
HT4-H959	Nagongera	1	0.5	-1	1	1	0	0	1	-1	1	-1	0.5	0.5	0	1	0	0	-1	0	0	0	-1	1	1	0	1	0	0.5	1	0.5	-1	1	0	-1	0	0	0	0.5	1	-1	0	-1	0	1	-1	1	0	1
HT4-HAYM	Nagongera	0.5	0.5	-1	1	1	0	0	0.5	-1	1	1	1	1	0	1	0	0	-1	0	0	0	0	0.5	1	0	1	0	0.5	1	0.5	0.5	1	0	0.5	0	0	0	0.5	1	0	0	1	0	1	0.5	1	0	1
HT4-HBCW	Nagongera	0.5	0	0	1	-1	-1	-1	1	-1	1	-1	0.5	-1	0	1	0	0	0.5	0	0	-1	-1	-1	0.5	-1	1	0	-1	1	0.5	-1	1	-1	-1	0	0	0	-1	-1	-1	0	-1	0	-1	-1	1	-1	1
HT4-HBXR	Nagongera	0.5	0	-1	1	-1	0	0	0.5	-1	1	1	0.5	-1	0	1	0	0	-1	0	0	0	0	-1	1	0	1	0	1	1	0.5	-1	-1	0	-1	0	0	-1	-1	-1	0	0	1	0	1	-1	1	0	1
HT4-HC6M	Nagongera	0.5	0.5	-1	1	1	0	0.5	1	-1	1	1	1	1	0	1	0	0	-1	0	0	0	0	1	1	0	1	0	1	1	1	1	1	0	0	0	0.5	0	0	1	0.5	0	1	0	1	0.5	1	0	1
HT4-HCZ2	Nagongera	0	0	-1	1	1	0	0	1	-1	1	1	0.5	-1	0	1	0	0	-1	0	0	0	0	1	1	0	1	1	1	1	0.5	1	1	0	0	0	0	0	1	1	0	0	1	0	1	0.5	1	0	1
HT4-HE84	Nagongera	0.5	-1	-1	1	1	0	0	-1	0	1	1	-1	1	0	1	0	0.5	0	0	0	0	0	1	1	0	1	0	1	1	0.5	1	1	0	0	0	0	0	0	-1	0	0	1	0	1	0.5	1	0	1
HT4-HEBK	Nagongera	0.5	0	-1	1	1	0	0	1	-1	1	0.5	0.5	1	0	0.5	0	0	-1	0	0	0	0	1	1	0	1	0	1	1	0.5	0.5	0	0	0.5	0	0	0	0	1	1	0	1	0	1	0.5	1	0	1
HT4-HED4	Nagongera	0.5	0	-1	1	1	0	0	1	-1	1	1	1	1	0	1	0	0	-1	0	0	0	0	1	0.5	0	1	0.5	0	1	1	0.5	1	0	0	0	0.5	0	0.5	1	0	0	1	0.5	1	1	1	0	1
HT4-HJUG	Nagongera	1	0	0.5	1	-1	0	0	1	0	1	1	-1	-1	0	1	0	0	0	0	0	0	0	-1	1	0	1	0	1	1	-1	1	-1	0	-1	0	0	0	-1	-1	0	0	-1	0	-1	1	1	0.5	1
HT4-HJX9	Nagongera	0.5	0	0.5	1	-1	0	0.5	1	0	1	1	-1	-1	0	1	0	0	0	0	0	0	0	-1	1	0	1	0	0.5	1	0.5	1	1	0	-1	0	0	0.5	-1	-1	-1	0	1	0.5	1	-1	1	0.5	1
HT4-HJYX	Nagongera	1	0	-1	1	-1	0	0	-1	0	1	-1	-1	1	-1	1	0	0	-1	0	0	0	-1	-1	1	0	1	0	0.5	1	-1	-1	1	0	-1	0	0	0	0	1	0	0	0.5	0	1	-1	-1	-1	1
HT4-HKB2	Nagongera	0.5	-1	-1	1	1	0	0	-1	0	1	1	-1	1	0	1	0	0	0	0	0	0	0	1	1	0	1	0	1	1	1	-1	1	0	0	0	0	0	1	-1	0	0	0	0	1	1	1	0	1
HT4-HKTP	Nagongera	1	1	1	1	1	0	0	1	0	1	1	-1	1	0	1	0	0	0	0	0	0	0	1	1	0	1	0	1	1	0	1	1	0	0	0	0	0	0	1	0	0	1	0	1	0	1	0	1
HT4-HLFH	Nagongera	0.5	0.5	1	1	1	0	0	1	0	1	1	-1	1	0	1	0	0	0	0	0	0	0	1	1	0	1	0	1	1	0.5	1	1	0	0.5	0	0	0	0	1	0	0	1	0	1	0.5	1	0	1
HT4-HLSP	Nagongera	0.5	0	1	1	1	0	0	1	0	1	1	-1	1	0	1	0	0	0	0	0	0	0	1	1	0	1	0	0.5	1	1	1	1	0	0.5	0	0	0	0	1	0	0	0.5	0	1	0.5	1	0	1
HT4-HMSR	Nagongera	0	0	0.5	1	-1	-1	0	0.5	0	1	-1	-1	-1	0	1	0	-1	0	0	0	0	0	-1	1	0	1	0	0.5	1	0	1	1	0	-1	0	0	-1	-1	-1	-1	0	-1	0	1	-1	1	0.5	1
HT4-HNDF	Nagongera	-1	-1	-1	1	1	-1	-1	-1	0	1	-1	-1	1	-1	1	0	0	0	0.5	0	0	0	1	1	0	1	0	1	1	0.5	0.5	1	0	0.5	-1	-1	-1	-1	-1	0.5	-1	0.5	-1	-1	0.5	-1	-1	-1
HT4-HPQM	Nagongera	0	-1	-1	1	-1	0	0	-1	0	1	1	-1	-1	0	1	0	0	0	0	0	0	-1	1	1	0	1	0	1	0.5	0.5	-1	1	0	-1	0	0.5	0	0.5	-1	0	0	1	0	1	-1	1	0	1
HT4-HQCD	Nagongera	1	0	0.5	1	-1	0	0	0.5	0	1	1	-1	0.5	0	1	0	0	0	0	0	0	0	1	1	0	1	0	1	1	0.5	1	1	0	-1	0	0	0	-1	-1	0	0	1	0	1	1	1	0	1
HT4-HT6F	Nagongera	0.5	0	0.5	1	-1	0	0	1	0	1	1	-1	1	0	1	0	0	0	0	0	0	0	-1	1	0	1	0.5	1	1	1	1	1	0	-1	0	0.5	0	-1	-1	0.5	0	1	0	1	0.5	1	0	1
HT4-HTKK	Nagongera	0.5	0	0.5	-1	-1	0	0	0.5	0	1	1	-1	-1	0	1	0	0	0	0.5	0	0	-1	-1	0.5	0	1	0	0.5	1	-1	-1	-1	0	-1	0	0	0	-1	-1	0	0.5	-1	0	1	1	1	0	1
HT4-HUHN	Nagongera	0	-1	-1	1	-1	0	0	-1	0	1	1	-1	-1	0	1	0	0	0	0	0	0	0	1	0.5	0	1	0	1	1	0.5	-1	-1	0	-1	0	1	0	1	-1	0	0	1	0	1	0.5	1	0	1
HT4-HVY8	Nagongera	0.5	0	1	1	-1	0	0	1	0	1	1	-1	1	0.5	1	0	0	0	0	0	0	0	-1	1	0	1	0	0.5	1	-1	-1	-1	0	-1	0	0.5	0	0.5	1	0	0	1	0	1	0.5	1	0	1
HT4-HWX2	Nagongera	-1	0	-1	1	-1	0	-1	1	-1	1	-1	0	-1	-1	-1	0	0	-1	0	-1	0	-1	-1	1	0	1	-1	0	-1	0	-1	1	-1	-1	0	0	-1	0	-1	1	0	1	0	-1	-1	1	0	-1
HT4-J2F4	Nagongera	0.5	0.5	0.5	1	1	0	0	1	0	1	1	-1	1	0.5	0.5	0	0	0	0.5	0	0	-1	1	1	0	1	0.5	1	1	-1	1	1	0	-1	0	0	0	0	1	0.5	0	1	0	1	0.5	1	0	1
HT4-J35N	Nagongera	0.5	-1	-1	1	-1	0	0	-1	0	1	0.5	-1	-1	0	1	0	0	0.5	0	0	0	-1	-1	0.5	0	1	0	0.5	1	0.5	0.5	1	0	-1	0	0.5	0	0.5	-1	0	0	-1	0	1	0.5	1	0	1
HT4-J5TV	Nagongera	0	0.5	0.5	1	-1	0	0	1	0	1	-1	-1	-1	0	1	0	0	0	0.5	0	0	-1	-1	1	0	1	0	0	1	-1	-1	-1	0	-1	0	0	0.5	-1	-1	0	0	1	0	-1	1	1	-1	1
HT4-JBXV	Nagongera	0.5	0	-1	1	1	0	0	1	-1	1	0.5	1	1	0	1	0	0	-1	0	0	0	0	1	1	0	1	0	0.5	1	0.5	1	1	0	0	0	0	0	0	1	0	0	0.5	0	1	0.5	1	0	1
HT4-JDFT	Nagongera	0.5	-1	-1	1	1	0	0	-1	0.5	1	1	-1	1	0	1	0	0	0	0	0	0	0	1	1	0	1	0	0.5	1	1	0.5	1	0	0.5	0	0	0	0.5	-1	1	0	0	0	1	0	1	0	1
HT4-JDSR	Nagongera	0.5	0	1	1	-1	0	0	1	0	1	1	-1	0.5	0	1	0	0	0	0	0	0	-1	-1	1	0	1	0	0.5	1	-1	1	-1	0	1	0	0	0	0.5	-1	0	0	0.5	0	1	1	1	0	1
HT4-JEQ4	Nagongera	0.5	0.5	1	1	1	0.5	0	1	0	1	1	-1	1	0	1	0	0	0	0.5	0	0	0	1	1	0	1	0	0.5	1	0.5	1	1	0	0.5	0	0	0	0.5	-1	0	0	1	0	1	0.5	1	-1	1
HT4-JJR9	Nagongera	0.5	0	-1	1	0.5	0	0	0.5	-1	1	-1	-1	1	0	1	0	0	-1	0	0	0	-1	-1	1	0	1	0.5	0.5	1	-1	-1	1	0	-1	0	0	0	-1	1	-1	0	-1	0	1	-1	1	0	1
HT4-JKTS	Nagongera	0	0	-1	0.5	1	0.5	0	1	-1	1	1	1	1	0	1	0	0	-1	0.5	0	0	0	1	1	0	1	0	0.5	1	0.5	1	1	0	0	0	0.5	0	0.5	1	0	0	1	0	1	0.5	1	0	1
HT4-JLSK	Nagongera	0	0	-1	1	1	0	0	1	-1	1	1	1	-1	0	1	0	0	-1	0	0	0	0	1	1	0	1	0	0.5	1	-1	-1	-1	0	0.5	0	-1	-1	0	-1	0	0	1	0	1	1	1	0	1
HT4-JMDD	Nagongera	1	0	-1	-1	-1	0	0	0.5	-1	1	-1	0.5	-1	0	1	0	0	-1	0	0	0	-1	-1	-1	0	1	0	0.5	1	0	-1	-1	0	-1	0	0	0.5	-1	1	-1	0	-1	0.5	1	-1	1	0	1
HT4-JSWV	Nagongera	0.5	-1	-1	1	1	0	0	-1	0	1	1	-1	1	0	1	0	0	0.5	0	0	0	0	1	1	0	1	0	1	1	0.5	1	1	0.5	0	0	0	0	0.5	-1	0	0	0.5	0	1	0.5	0.5	0	1
HT4-JWUY	Nagongera	0.5	-1	-1	1	1	0	0	-1	0	1	1	-1	1	0	1	0	0	0	0.5	0	0	0	1	1	0	1	0	1	1	0.5	1	1	0	0	0	0	0	0.5	-1	0	0	1	0	1	0.5	1	0	1
HT4-K274	Nagongera	0.5	-1	-1	1	1	0	0	-1	0	1	1	-1	1	0	1	0	0	0	0.5	0	0	0	1	1	0	1	0	1	1	0.5	1	1	0	0	0	0	0	0	-1	0.5	0	1	0	1	0.5	1	0	1
HT4-KAQF	Nagongera	0.5	-1	-1	1	1	0	0	-1	0	1	-1	-1	1	0	1	0	0	0	0.5	0	0	-1	-1	1	0	1	0	0.5	1	-1	-1	1	0.5	-1	0	0.5	0	0.5	-1	-1	0	-1	0.5	1	-1	1	0	1
HT4-KCMQ	Nagongera	0	0.5	-1	1	1	0	0	0.5	-1	1	1	0.5	-1	0	1	0	0	-1	1	0	0	0	1	1	0	1	0	1	1	0.5	-1	1	0	-1	0	0	0	0.5	1	0	0	0	0	1	1	1	0	1
HT4-KHWA	Nagongera	1	0.5	-1	1	0.5	0	0	0.5	-1	1	1	0.5	1	0	1	0	0	-1	0	0	0	0	1	0.5	0	1	0	0.5	0.5	1	0.5	1	0.5	0.5	0	0	0	0.5	1	0	0	1	0	1	0.5	1	0	1
HT4-KK9P	Nagongera	0	0.5	-1	1	-1	0.5	0	1	-1	0.5	1	0.5	-1	0	1	0	0	-1	0.5	0	0	0	1	0.5	0	1	0.5	1	1	0	1	1	0	-1	0	0.5	0	0.5	1	0	0	1	0	1	0.5	1	0	1
HT4-KMMX	Nagongera	0	0.5	0.5	1	1	0	0	1	0	1	1	-1	0.5	0	1	0	0.5	0	0	0	0	-1	-1	1	0	1	0	0.5	0.5	-1	-1	-1	0	-1	0	0	0	0.5	1	0.5	0	-1	0	1	0.5	1	0	1
HT4-KSC3	Nagongera	1	0	-1	-1	-1	0	0	0.5	-1	1	-1	0.5	-1	0	1	0	0	-1	0	0	0	-1	1	1	0	1	0	0.5	1	-1	0.5	-1	0	-1	0	0	0	-1	1	-1	0	1	0	1	-1	0.5	0	1
HT4-KZJR	Nagongera	-1	-1	-1	-1	1	0	0	-1	0	1	-1	-1	-1	0	1	0	0	0	0	0	-1	-1	-1	1	0	1	0	0.5	0.5	-1	-1	-1	0	-1	0	-1	-1	-1	-1	-1	-1	-1	0	-1	-1	-1	0	-1
HT4-L7PK	Nagongera	0	-1	-1	1	-1	0	0	-1	0	1	1	-1	-1	0	1	0	0	0	0	0	0	-1	-1	0.5	0	1	0	1	1	-1	-1	-1	0	-1	0	0	0	-1	-1	0	0	0.5	0	-1	-1	1	0	1
HT4-L9TZ	Nagongera	-1	0	-1	-1	-1	-1	-1	1	-1	-1	-1	0.5	-1	-1	-1	-1	-1	-1	0	0	0	-1	0.5	1	-1	1	0	-1	1	0	-1	-1	0	-1	0	0	-1	-1	-1	-1	-1	-1	0	0.5	-1	-1	-1	-1
HT4-LA93	Nagongera	0.5	0.5	-1	1	1	0	0	1	-1	1	0.5	1	1	0	1	0	0	-1	0	0	0	0	1	1	0	1	0	1	1	1	1	1	0	0	0	0	0	0.5	1	0	0	1	0	1	0.5	1	0	1
HT4-LBW7	Nagongera	1	0	-1	0.5	1	0	0	0.5	-1	1	1	0	-1	0	1	0	0	-1	0	0	0	0	-1	1	0	1	0	1	1	0.5	1	-1	0	-1	0	0	0	1	1	-1	0	-1	0	1	0.5	1	0	1
HT4-LEH2	Nagongera	0.5	0	-1	-1	1	0.5	0	0.5	-1	1	1	0.5	-1	0	1	0	0	-1	0	0	0	-1	-1	1	0	1	0	-1	1	-1	-1	-1	0	-1	0	0	0	0.5	1	-1	0	-1	0	1	0.5	1	0	1
HT4-LJ62	Nagongera	0.5	0	-1	1	-1	0	0	1	-1	0.5	1	1	-1	0	1	0	0	-1	0	0	0	0	1	1	0	1	0	1	1	1	1	1	0	0.5	0	0	0	0.5	-1	0	0	1	0	1	1	0.5	0	1
HT4-LJGK	Nagongera	0.5	0	-1	1	0.5	-1	0	0.5	-1	1	-1	0.5	-1	0	1	0	0	-1	0	0	0	-1	0.5	1	0	1	0	1	1	0.5	-1	1	0	-1	0	0	0	-1	-1	-1	0	-1	0	1	-1	1	0	1
HT4-LJQL	Nagongera	0.5	0	-1	1	1	0	0	1	-1	1	1	0.5	1	0	1	0	0	-1	0	0	0	0	1	0.5	0	1	0	0.5	1	0.5	0.5	1	0.5	0.5	0	0	0	0.5	1	0	0	1	0	1	0.5	1	0	1
HT4-LN32	Nagongera	0.5	0	-1	0.5	1	0.5	0	0.5	-1	1	0.5	0.5	-1	0	1	0	0	-1	0.5	0	0	0	1	1	0	1	0	1	1	0.5	-1	1	0	-1	0	0.5	0	0	1	1	0	0	0	1	1	1	0	0.5
HT4-LQBU	Nagongera	-1	0	-1	-1	-1	-1	0	1	-1	1	-1	-1	-1	0	1	0	0	-1	0	0	0	-1	1	1	0.5	1	0	-1	1	0.5	-1	-1	0	-1	0	1	0	-1	-1	-1	0	-1	0	1	-1	-1	-1	1
HT4-LVR7	Nagongera	0.5	-1	-1	1	1	0	0	-1	0	1	1	-1	1	0.5	1	0	0	0	0	0	0	0	1	1	0	1	0	0.5	1	0.5	0.5	1	0	-1	0	0.5	0	0.5	-1	0	0	1	0	1	0.5	1	0	1
HT4-LVWT	Nagongera	0.5	0.5	-1	1	1	0	0	1	-1	1	1	0.5	1	0	1	0	0	-1	0	0	0	0	1	1	0	1	0	0.5	1	0.5	1	1	0.5	-1	0	0	0	0.5	1	0	0	1	0	1	0.5	1	0	1
HT4-LW89	Nagongera	0	0.5	0	1	-1	0	0	1	0	1	-1	-1	-1	0	1	0	-1	0	0	0	0	-1	-1	0.5	0	1	0	1	1	-1	-1	-1	0	-1	0	0	0	-1	-1	-1	0	-1	0	1	-1	1	0	0.5
HT4-LX6P	Nagongera	-1	0	0	1	-1	-1	0	0.5	0	1	-1	-1	-1	0	1	0	0	0	0	0	0	0	1	1	0	1	0	1	1	-1	-1	-1	0	-1	0	0	-1	-1	-1	0	0	1	0	1	0	0	0	1
HT4-LXP4	Nagongera	0.5	0.5	0.5	1	0.5	0	0	0.5	0	1	0.5	-1	1	0	1	0	0	0.5	0.5	0	0	0	1	1	0	1	0	0.5	1	0.5	1	1	0	0	0	0	0	0.5	1	0.5	0	1	0	1	0.5	1	0	1
HT4-LXQG	Nagongera	0.5	0.5	0.5	1	-1	0	0	0.5	0	0.5	1	-1	0.5	0	1	0	0.5	0.5	0.5	0	0	0	0.5	0.5	0	1	0	0.5	1	0.5	1	-1	0.5	-1	0	0	0	0.5	-1	0.5	0	1	0	1	0.5	0.5	0	1
HT4-LXSR	Nagongera	0.5	0	-1	1	1	0	0	1	-1	1	1	1	1	0	1	0	0	-1	0.5	0	0	0	1	1	0	1	0	1	1	1	0.5	1	0	0.5	0	0	0	0	1	-1	0	1	0	1	0.5	1	0	0.5
HT4-LXU8	Nagongera	0.5	0	1	1	-1	0	0	0.5	0	1	0.5	-1	0.5	0	1	0	0	0.5	0	0	0	0	1	1	0	1	0	1	1	-1	-1	1	0	0.5	0	0	0	0.5	1	0	0	0.5	0	1	1	1	-1	1
HT4-LY3U	Nagongera	0.5	0	1	1	1	0.5	0	0.5	0	1	0.5	-1	1	0	1	0	0	0.5	0	0	0	0	1	1	0	1	0	0.5	1	0.5	1	1	0	0.5	0	0.5	0	0.5	1	0	0	0.5	0	1	0.5	1	0	1
HT4-LYZY	Nagongera	1	-1	-1	1	1	0	0	-1	0	1	1	-1	1	0	0.5	0	0	0	0	0	0	-1	-1	1	0	1	0	0.5	1	-1	-1	1	0	0	0	0	0	0	-1	0.5	0	-1	0	1	-1	1	0	1
HT4-LZHK	Nagongera	1	0	1	1	1	0	0	0.5	0	1	1	-1	1	0	1	0	0	0	0	0	0	0	-1	1	0	1	0	0.5	1	-1	1	1	0.5	0.5	0	0	0	0.5	1	0	0	1	0	1	1	1	0	1
HT4-LZQT	Nagongera	0.5	0	0.5	-1	-1	0	0	1	0	1	-1	-1	-1	0	1	0	0	0.5	0.5	0	0	-1	-1	0.5	0	1	0	1	1	-1	-1	-1	0	-1	0	0	0	-1	-1	0.5	0	-1	0	1	-1	1	0	1
HT4-M2RX	Nagongera	-1	0	0	-1	-1	-1	-1	-1	-1	1	-1	-1	-1	0	-1	0	-1	0	0	-1	0	-1	-1	-1	-1	1	0	-1	1	-1	-1	-1	-1	-1	-1	0	-1	-1	-1	-1	0	-1	-1	-1	-1	1	0	1
HT4-M2S9	Nagongera	0.5	0	0.5	1	-1	0	0	0.5	0	1	1	-1	-1	0	1	0	-1	0	0.5	0	0	-1	-1	1	0	1	0	1	1	-1	1	-1	0	-1	0	0	0	-1	-1	-1	0	1	0	1	0.5	1	0	1
HT4-M2T4	Nagongera	0	0	0.5	1	1	0	0	1	0	1	1	-1	1	0	1	0	0	0	0	0	0	0	-1	1	0	1	0	0.5	1	0.5	0.5	1	0	-1	0	0	0	-1	-1	0	0	1	0	1	0	1	0	1
HT4-M36W	Nagongera	0.5	0	1	0.5	1	0	0	0.5	0	1	1	-1	1	0	1	0	0	0	0	0	0	0	1	1	0	1	0.5	0.5	1	0.5	1	1	0	0	0	0.5	0	0.5	1	0	0	1	0	1	0.5	1	0	1
HT4-M5VR	Nagongera	0	0	0.5	1	0.5	0	0	1	0	1	1	-1	1	0	1	0	0	0	0	0	0	0	-1	1	0	1	0	1	1	-1	1	1	0	0	0	0	0	0.5	1	0	0	1	0	1	1	1	0	1
HT4-M9L2	Nagongera	0.5	-1	-1	1	-1	0	0	-1	0	1	1	-1	-1	0	1	0	0	0	0	0	0	0	-1	1	0	1	0	1	1	-1	-1	-1	0.5	-1	0	0	0	0.5	-1	0.5	0	1	0	1	1	1	0	1
HT4-MA48	Nagongera	0.5	0	1	1	-1	0	0	0.5	0	1	0.5	-1	-1	0	1	0	0	0.5	0	0	0	-1	1	1	0	1	0	1	1	0.5	1	-1	0	-1	0	0	0	-1	-1	1	0	1	0	1	0.5	1	0	0.5
HT4-MAUD	Nagongera	0.5	0.5	1	1	-1	0	0	0.5	0	1	1	-1	-1	0	1	0	0	0.5	0	0	0	-1	1	1	0	1	0	0.5	1	-1	1	1	0	-1	0	0	0	-1	1	0	0	1	0	1	0.5	1	0	0.5
HT4-MBYF	Nagongera	0	-1	-1	1	1	0	0	-1	0	1	1	-1	1	0	1	0	0	0	0	0	0	0	1	1	0	1	0	1	1	-1	1	1	0	0	0	0	0	0	-1	0	0	1	0	1	0.5	1	0	1
HT4-MDDE	Nagongera	0.5	0	1	1	-1	0	0	1	0	1	1	-1	-1	0	0.5	0	0	0	0	0	0	-1	-1	1	0	1	0.5	0.5	1	-1	1	1	0	-1	0	0	0	-1	-1	0.5	0	1	0.5	-1	-1	1	-1	1
HT4-MDHW	Nagongera	0.5	0.5	0.5	1	1	0	0	1	0	0.5	1	-1	1	0	1	0	0	0	0	0	0	0	1	1	0	1	0	0.5	1	-1	1	1	0	0	0	0	0	0.5	1	0	0	1	0	1	0.5	1	0	1
HT4-MGFE	Nagongera	0.5	0	0.5	1	-1	0	0	1	0	1	-1	-1	-1	0	1	0	0	0.5	0	0	0	0	1	1	0	1	0	1	1	0.5	1	1	0	-1	0	0	0	-1	-1	0.5	0	-1	0	1	-1	1	0	1
HT4-MH8M	Nagongera	0.5	0	0.5	1	-1	0	0	0.5	0	1	1	-1	-1	0.5	1	0	0	0	0	0	0	-1	-1	1	0	1	0	0.5	1	-1	-1	-1	0	-1	0	0	0	-1	-1	0.5	0	1	0	-1	-1	1	0.5	1
HT4-MJYP	Nagongera	1	0	1	1	1	0	0	1	0	1	1	-1	1	0	1	0	0	0	0	0	0	0	1	1	0	1	0	1	1	1	1	1	0	0.5	0	0	0	0	1	0	0	0.5	0	1	0	1	0	1
HT4-MLND	Nagongera	1	0.5	0.5	1	-1	0	0	1	0	1	0.5	-1	0.5	0	0.5	0	0	0	0.5	0	0	0	-1	1	0	1	0	1	1	-1	1	-1	0	-1	0	0	0	0.5	-1	0.5	0	1	0	1	0.5	1	0.5	1
HT4-MQKR	Nagongera	0.5	0	0.5	1	-1	0	0	0.5	0	1	1	-1	1	0	1	0	0.5	0	0.5	0	0	0	-1	1	0	1	0.5	1	1	0.5	-1	1	0.5	-1	0	0	0	-1	-1	0	0	1	0	1	0.5	1	0	1
HT4-MQQD	Nagongera	1	0	1	1	1	0	0	1	0	1	1	-1	0.5	0	1	0	0	0	0	0	0	0	1	1	0	1	0	1	1	-1	1	1	0.5	0.5	0	0.5	0	-1	1	0	0	1	0	1	0.5	1	0	1
HT4-MTJ6	Nagongera	1	0.5	1	1	1	0	0	0.5	0	1	1	-1	1	0	1	0	0	0	0	0	0	0	1	1	0	1	0	1	1	0	1	1	0	0	0	0	0	0.5	1	0	0	1	0	1	1	0	0	1
HT4-MU3A	Nagongera	0	0.5	0	-1	-1	0	0	1	0	1	-1	-1	-1	0	1	0	-1	0	0	0	-1	-1	-1	0.5	-1	0.5	-1	-1	-1	-1	-1	-1	-1	-1	0	0.5	-1	-1	-1	-1	0	-1	0.5	-1	-1	-1	0	1
HT4-MWF4	Nagongera	0.5	0	0.5	1	-1	0	0	1	0	0.5	1	-1	1	0	1	0	0	0	0	0	0	0	-1	1	0	1	0	0.5	0.5	-1	1	-1	0	-1	0	0	0	-1	-1	0	0	1	0	1	0.5	1	0	1
HT4-MWZD	Nagongera	1	0	0	1	-1	-1	0	1	0	1	-1	-1	-1	0	1	0	0	0	0	0	-1	-1	-1	0.5	0	1	0	-1	1	-1	-1	-1	0	-1	0	0	-1	-1	-1	-1	0	-1	0	-1	-1	-1	0	1
HT4-MX5Z	Nagongera	0	0	0.5	1	-1	0	0	1	0	1	1	-1	1	0	1	0	0	0	0	0	0	0	-1	1	0	1	0	1	1	-1	-1	-1	0	-1	0	0	0	-1	-1	0	0	1	0	1	1	1	0	1
HT4-MX9B	Nagongera	0.5	0.5	0.5	1	-1	0	0	0.5	0	1	1	-1	0.5	0	1	0	0	0.5	0.5	0	0	-1	-1	1	0	1	0	0.5	1	-1	-1	1	0	-1	0	0.5	0	-1	-1	0	0	1	0	1	-1	0.5	0	1
HT4-MXVX	Nagongera	0.5	0	0.5	1	-1	0	0.5	1	0	1	1	-1	0.5	0	1	0	0	0	0	0	0	0	1	1	0	1	0	0.5	1	-1	1	-1	0	-1	0	0	0	-1	-1	0	0	1	0	1	1	1	-1	1
HT4-MYUC	Nagongera	0.5	0	1	1	1	0	0.5	0.5	0	1	1	-1	1	0	1	0	0	0.5	0	0	0	0	1	1	0	1	0	1	1	0.5	1	1	0	-1	0	0	0	0.5	1	0.5	0	1	0	1	1	1	0	1
HT4-MZPV	Nagongera	0.5	0	1	1	-1	0	0	1	0	1	1	-1	0.5	0	1	0	0	0	0	0	0	0	1	1	0	1	0	1	1	0.5	1	1	0	-1	0	0	0	-1	-1	1	0	1	0	1	1	1	0	1
HT4-N2JU	Nagongera	0.5	0	1	1	1	0.5	0.5	-1	0	1	1	-1	1	0	1	0	0	0.5	0	0	0	-1	-1	1	0	1	0	0.5	1	-1	-1	-1	0	-1	0	0.5	0	0.5	1	-1	0	-1	0	-1	-1	1	-1	1
HT4-N4SR	Nagongera	0.5	0	1	1	-1	0	0	1	0	1	1	-1	-1	0	1	0	-1	0	0	0	0	0	-1	1	0	1	0	0.5	1	-1	-1	-1	0	-1	0	0.5	0	-1	-1	0.5	0	1	0	1	0.5	1	0	1
HT4-N84F	Nagongera	0.5	0	0.5	1	-1	0	0	1	0	1	1	-1	-1	0	1	0	0	0	0	0	0	-1	-1	0.5	0	1	0	0.5	1	-1	1	-1	0	-1	0	0	0	-1	-1	0	0	1	0	1	0	1	0	1
HT4-NAQK	Nagongera	0.5	-1	-1	-1	1	0.5	0.5	-1	0	1	-1	-1	-1	0	1	0	0	0	0	0	0	-1	-1	-1	0	1	0	-1	1	-1	-1	-1	0	-1	0	0	-1	-1	-1	-1	0	-1	0	-1	-1	1	0	0.5
HT4-NK4K	Nagongera	0	-1	-1	1	1	0	0	-1	0	0.5	-1	-1	0.5	0	1	0	0	0	0	0	0	-1	-1	0.5	0	1	0	1	1	-1	-1	1	0	-1	0	0.5	0	0.5	-1	-1	0	-1	0	1	-1	1	0	1
HT4-NNSR	Nagongera	1	-1	-1	1	-1	0	0	-1	0	1	-1	-1	-1	1	-1	0	0	0	0	0	0	-1	-1	-1	0	1	-1	1	1	0	-1	-1	0	-1	0	0.5	0	-1	-1	0.5	-1	1	0	1	-1	1	0	1
HT4-NQGU	Nagongera	1	1	-1	1	1	0	1	1	-1	1	1	1	1	0	1	0	0	-1	0	0	0	0	1	1	0	1	0	0	1	-1	0.5	1	0	0	0	0	0	0	1	0	0	1	0	1	0.5	1	0	1
HT4-NTYV	Nagongera	0.5	0.5	-1	1	0.5	0	0	1	-1	1	1	0.5	-1	0	1	0	0	-1	0.5	0	0	-1	0.5	1	0	1	0	0.5	1	0.5	-1	1	0	0.5	0	0	0	-1	1	-1	0	-1	0	1	-1	1	0	1
HT4-NTZ5	Nagongera	0.5	-1	-1	-1	-1	-1	0	-1	0	1	-1	-1	-1	0	1	0	0	0	0	0	-1	-1	-1	-1	0	1	0	1	1	-1	-1	-1	0	-1	0	0	-1	-1	-1	-1	-1	-1	0	-1	-1	-1	0	1
HT4-NUCV	Nagongera	0	-1	-1	-1	1	0	0	-1	0	1	-1	-1	-1	0	1	0	0	0	0	0.5	0	-1	1	1	0	1	0	1	1	0.5	-1	1	0	0	0	0	0	0.5	-1	-1	0	-1	0	1	-1	1	0	1
HT4-NXHS	Nagongera	1	-1	-1	1	-1	0	0	-1	0	1	1	-1	-1	0	1	0	0	0	0	0	0	0	-1	1	0	1	0	0.5	1	0.5	1	1	0	-1	0	0	0	0.5	-1	0	0	1	0	1	0.5	1	0	1
HT4-NXPG	Nagongera	0.5	-1	-1	1	1	0	0	-1	0	1	1	-1	1	0	1	0	0	0	0	0	0	-1	1	1	0	1	0	0.5	1	0.5	-1	1	0	0	0	0	0	0.5	-1	0.5	0	-1	0	1	-1	1	0.5	1
HT4-NXUN	Nagongera	0	0	0.5	1	-1	0	0	-1	0	1	-1	-1	-1	0	1	0	-1	0	0	0	-1	0	-1	0.5	0	1	0	0	1	-1	-1	-1	0	-1	0	0.5	-1	-1	-1	1	0	-1	0	-1	1	1	0	1
HT4-NY3S	Nagongera	0.5	-1	-1	1	0.5	0	0	-1	0	1	1	-1	-1	0	1	0	0	0.5	0.5	0	0	-1	-1	1	0	1	0.5	0.5	1	-1	-1	1	0	-1	0	0	0	0.5	-1	0.5	0	0.5	0	1	-1	0.5	0	1
HT4-NYFS	Nagongera	0.5	0	-1	1	1	0	0	1	-1	1	1	1	1	0	1	0	0	-1	0	0	0	0	1	1	0	1	0	1	1	1	1	1	0	0	0	0	0	0	1	0	0	1	0	1	1	1	0	1
HT4-NYPY	Nagongera	0.5	0	-1	1	1	0	0	1	-1	1	1	1	1	0	1	0	0	-1	0	0	0	0	1	1	0	1	0	0	1	1	1	1	0	0	0	0	0	0	1	0	0	1	0	1	0.5	1	0	1
HT4-P2TQ	Nagongera	0.5	0	-1	1	1	0	0.5	1	-1	1	1	0.5	1	0	1	0	0	-1	0	0	0	0	1	1	0	1	0	0.5	1	0.5	1	1	0	0	0	0.5	0	0	1	0	0	1	0	1	0.5	1	0	1
HT4-P34Y	Nagongera	1	0	-1	1	1	0	0	1	-1	1	1	0.5	1	0	1	0	0	-1	0	0	0	-1	1	1	0	1	0	0	1	-1	-1	1	0	0	0	0	0	0	1	0	0	-1	0	1	0.5	1	0	1
HT4-P3UA	Nagongera	-1	0	-1	1	-1	-1	-1	0.5	-1	1	-1	-1	-1	0	1	0	0	-1	0	0	0	-1	0.5	1	0	1	0	1	1	0.5	0.5	-1	0	-1	0	0	-1	-1	-1	-1	0	-1	0	-1	-1	-1	-1	0.5
HT4-P5CF	Nagongera	0.5	0.5	-1	1	1	0.5	0	1	-1	1	-1	0.5	1	0	1	0	0	-1	0	0	0	-1	1	1	0	1	0	1	1	0	-1	1	0	-1	0	0.5	0	0	1	-1	0.5	-1	0	1	-1	1	0	0.5
HT4-P7DG	Nagongera	0.5	0	1	1	1	0	0	0	0	1	1	-1	1	0	1	0	0	0.5	0	0	0	0	1	1	0	1	0	1	1	1	1	1	0	0	0	0	0	0	1	0.5	0	1	0	1	0	1	0	1
HT4-P8AP	Nagongera	1	0	-1	1	1	0	0	1	-1	1	1	1	1	0	1	0	0	-1	0	0	0	0	1	1	0	1	0	0	1	0.5	0.5	1	0	0	0	0	0	0	1	0	0	1	0	1	0	1	0	1
HT4-PAG9	Nagongera	0	0	1	1	1	0	0	-1	0	1	1	-1	1	0	1	0	0	-1	0	0	0	0	-1	1	0	1	0	1	1	0.5	-1	1	0	0	0	0	0	0	1	0.5	0	1	0	1	1	1	-1	1
HT4-PC6Y	Nagongera	0.5	-1	-1	1	1	0	0	-1	0	1	1	-1	1	0	1	0	0	0	0	0	0	0	1	1	0	1	0	0.5	1	0.5	1	1	0	0	0	0	0	0.5	-1	0	0	1	0	1	1	1	0	1
HT4-PC8F	Nagongera	0.5	0.5	-1	1	1	0	0	1	-1	1	1	1	1	0	1	0	0	-1	0	0	0	0	1	1	0	1	0	1	1	1	1	1	0	0	0	0	0	0	1	0	0	1	0	1	0.5	1	0	1
HT4-PCV4	Nagongera	0	0	-1	1	1	0	0	1	-1	1	1	1	1	0	1	0	0	-1	0	0	0	0	1	1	0	1	0	1	1	0.5	1	1	0	0	0	0	0	0	1	0	0	1	0	1	1	1	0	1
HT4-PEK3	Nagongera	0.5	0	-1	1	1	0	0	1	-1	1	1	0.5	0.5	0	1	0	0	-1	0	0	0	0	1	1	0	1	0	1	1	0.5	0.5	1	0	0	0	0.5	0	0.5	1	-1	0	-1	0	1	-1	0.5	0	1
HT4-PGL7	Nagongera	0.5	0	-1	1	1	0	0	0.5	-1	1	0.5	0.5	1	0	1	0	0	-1	0	0	0	0	0.5	1	0	1	0	0.5	1	0.5	1	1	0	0.5	0	0	0	0.5	1	0	0	1	0	1	0.5	1	0	1
HT4-PHUC	Nagongera	1	0	1	1	1	0	0	1	0.5	1	1	-1	1	0	1	0	0	0	0	0	0	0	1	1	0	1	0	1	1	1	1	1	0	0.5	0	0	0	0	1	0	0	0.5	0	1	0	1	0	1
HT4-PKLX	Nagongera	0.5	0	1	1	1	0.5	0	0.5	0	1	1	-1	1	0	1	0	0	0	0	0	0	0	1	1	0	1	0	1	1	1	1	1	0	0.5	0	0	0	-1	-1	0	0	1	0	1	0.5	1	0	1
HT4-PL48	Nagongera	1	0	1	1	-1	0	0	0.5	0	1	1	-1	-1	0	1	0	-1	0	0	0	0	0	-1	1	0	1	0	0.5	1	1	-1	-1	0	-1	0	0	0	-1	-1	0	0	1	0	1	0.5	1	0	1
HT4-PQZ6	Nagongera	0	0	-1	1	1	0	0	1	-1	1	1	1	1	0	1	0	0	-1	0	0	0	0	1	1	0	1	0	1	1	1	1	1	0	0	0	1	0	0	1	0	0	1	0	1	0.5	1	0	1
HT4-PQZG	Nagongera	0.5	1	-1	1	1	0	0	0.5	-1	1	1	1	1	0	1	0	0	-1	0	0	0	0	1	1	0	1	0	1	1	0.5	0.5	1	0	0	0	0	0	0	1	0	0	1	0	1	0.5	1	0	1
HT4-PRPC	Nagongera	0.5	0	-1	1	1	0	0	1	-1	1	1	1	1	0	1	0	0	-1	0.5	0	0	0	1	1	0	1	0	1	1	1	0.5	1	0	0	0	0.5	0	0	1	0	0	1	0	1	1	1	0	1
HT4-PRWG	Nagongera	0.5	0	-1	1	1	0	0	1	-1	1	1	1	1	0	1	0	0	-1	0	0	0	0	1	1	0	1	0	1	1	0.5	-1	1	0	0	0	0	0	0	1	0	0	1	0	1	1	1	0	1
HT4-PVZ6	Nagongera	1	0	-1	1	1	0	0	1	-1	1	1	1	1	0	1	0	0	-1	0	0	0	0	1	1	0	1	0	0.5	1	-1	-1	1	0	0.5	0	0	0	0	1	0	0	1	0	1	0.5	1	0	1
HT4-PZ8Y	Nagongera	0	0	1	1	1	0.5	0	-1	0	1	1	-1	1	0	1	0	0	-1	0	0	0	0	-1	1	0	1	0	1	1	1	-1	1	0	0.5	0	0.5	0	0	1	0	0	1	0	1	0.5	1	-1	1
HT4-Q3FJ	Nagongera	0.5	0	-1	1	-1	0	0	0	-1	1	-1	-1	-1	0	1	0	0.5	-1	0	0	0	-1	1	0.5	0	1	1	0.5	1	0.5	-1	-1	0	-1	-1	0	-1	-1	-1	0	0	1	0	1	0.5	-1	0	1
HT4-Q3FV	Nagongera	1	0	1	1	-1	0.5	0	1	0	1	1	-1	1	0	1	0	0	0.5	0	0	0	0	-1	1	0	1	0	1	1	1	1	-1	0	-1	0	0	0	-1	-1	0	0	1	0	1	0.5	1	0	1
HT4-Q3WX	Nagongera	0	0	1	1	1	0	0	1	0	1	1	-1	1	0	1	0	0	0	0	0	0	0	1	1	0	1	0	1	1	0.5	1	1	0	0	0	0	0	0	1	0	0	1	0	1	-1	1	-1	1
HT4-Q5TL	Nagongera	0	0	1	1	-1	0	0	1	0	1	1	-1	0.5	0	1	0	0	0.5	0	0	0	0	1	1	0	1	0	1	1	1	1	1	0	0.5	0	-1	0	0.5	-1	0.5	0	1	0	1	1	1	0	1
HT4-Q6GM	Nagongera	0.5	0	-1	1	1	0.5	0	1	-1	1	1	1	1	0	1	0	0.5	-1	0	0	0	0	1	1	0	1	0	0.5	1	0.5	1	1	0	0	0	0	0	0	1	0	0	1	0	1	0.5	1	0	1
HT4-Q7CX	Nagongera	0.5	0	-1	1	1	0.5	0	0.5	-1	1	1	0.5	0.5	0	1	0	0	-1	0	0	0	-1	-1	1	0	1	0	1	1	-1	-1	1	0	-1	0	0.5	0	0.5	1	-1	0	-1	0	1	-1	1	0	1
HT4-Q7WJ	Nagongera	0.5	0	-1	1	-1	0	0	0.5	-1	1	1	1	-1	0	1	0	0	-1	0	0	0	0	1	0.5	0	1	0	0.5	1	0.5	1	1	0	0.5	0	0	-1	0.5	-1	0.5	0.5	-1	0	1	-1	1	0	1
HT4-Q8JQ	Nagongera	0	0.5	-1	1	1	0	0	1	-1	1	1	0.5	1	0	1	0	0	-1	0	0	0	0	0.5	1	0	1	0	1	1	0.5	-1	1	0	0.5	0	0	0	0.5	1	-1	0	-1	0	1	0.5	1	0	1
HT4-Q8V5	Nagongera	1	0	-1	1	0.5	0	0	1	-1	1	-1	0.5	1	0	1	0	0	-1	0	0	0	0	1	1	0	1	0	1	1	0	-1	1	1	-1	0	0	0	0	1	-1	0	-1	0	1	-1	1	0	1
HT4-QAES	Nagongera	0.5	0	1	1	-1	0	0	1	0	1	1	-1	-1	0	1	0	0	0	0.5	0	0	0	-1	0.5	0	1	0	0.5	1	-1	1	1	0	-1	0	0.5	-1	1	-1	0	0	0.5	0	1	0.5	1	0	1
HT4-QC4U	Nagongera	0	0	-1	1	1	0	0	1	-1	1	1	1	1	0	1	0	0	-1	0	0	0	0	1	1	0	1	0	0	1	0.5	0.5	1	0	0	0	0	0	1	1	0	0	1	0	1	0.5	1	0	1
HT4-QCYR	Nagongera	0	0	-1	1	-1	0	0	0.5	-1	0	-1	0.5	-1	0	1	0	0	-1	0	0	0	-1	0.5	0.5	0	1	0	1	1	0	-1	1	0	-1	0	0	0	-1	-1	-1	0	-1	0	1	-1	1	0	1
HT4-QDVT	Nagongera	0.5	0	0.5	1	1	0	-1	1	0	1	-1	-1	-1	-1	-1	0	0	0	0	0	0	0	0.5	1	0	1	0	1	1	-1	-1	1	0	-1	-1	0	-1	-1	1	0.5	-1	-1	0	-1	-1	-1	0	-1
HT4-QEGT	Nagongera	0.5	0	0.5	1	-1	0	0	1	0	1	1	-1	-1	0	1	0	0	0	0	0	0	0	-1	0.5	0	1	0	1	1	0	-1	-1	0	-1	0	0	0	-1	-1	0	0	1	0	1	0.5	1	0	1
HT4-QFK6	Nagongera	0.5	0	-1	1	1	0	0	1	-1	1	0.5	1	1	0	1	0	0	-1	0	0	0	0	1	1	0	1	0	1	1	0.5	1	1	0	0.5	0	0	0	0	1	0.5	0	1	0	1	0.5	1	0	1
HT4-QHL4	Nagongera	0.5	0.5	0.5	-1	-1	-1	0	1	0	1	-1	-1	-1	0	1	0	-1	0	0	0	0	-1	-1	0.5	-1	1	0	1	1	-1	-1	-1	0	-1	0	0	0.5	-1	-1	-1	0	-1	0	-1	-1	1	0	0.5
HT4-QJHZ	Nagongera	0.5	0	0	-1	1	-1	0	1	0	0.5	-1	-1	-1	0	1	0	0	0	0.5	0	-1	-1	-1	0.5	0	1	0.5	-1	1	-1	-1	-1	0	-1	0	0	0	-1	1	-1	0	-1	0	-1	-1	1	0	1
HT4-QJKW	Nagongera	0.5	0	-1	1	0.5	0	0	1	-1	1	0.5	1	1	0	1	0	0	-1	0	0	0	-1	1	1	0	1	0	1	1	0.5	1	1	0.5	0.5	0	0	0	0.5	1	0	0	1	0	1	0.5	1	0	1
HT4-QJPC	Nagongera	0.5	0	-1	1	-1	0.5	0	0.5	-1	1	1	-1	-1	0.5	1	0	0	-1	0	0	0	-1	-1	1	0	1	0	0.5	1	-1	-1	-1	0	-1	0	0	0	-1	-1	-1	0	-1	0	1	-1	1	0	1
HT4-QKQP	Nagongera	0	0	-1	1	1	0	0	1	-1	0.5	1	1	0.5	0	0.5	0	0	-1	0	0	0	0	1	1	0	1	0	0	1	0.5	1	1	0	0	0	0	0	0.5	1	0	0	0	0	1	0.5	1	0	1
HT4-QKTR	Nagongera	0.5	0	0.5	1	1	0	0	1	0	1	-1	-1	1	0	1	0	0	0	0	0	0	-1	-1	1	0	1	0	0.5	1	-1	-1	1	0	-1	0	0	0	0.5	1	-1	0	-1	0	1	-1	1	0	1
HT4-QN5Z	Nagongera	0	0	-1	1	1	0	0	1	-1	1	1	1	1	0	1	0	0	-1	0	0	0	0	1	1	0	1	0	0	1	0.5	1	1	0	0	0	0	0	0	1	0	0	1	1	1	0	1	0	1
HT4-QQ3H	Nagongera	0.5	0	1	1	1	0	0	0.5	0	1	1	-1	1	0	1	0	0	0	0	0	0	0	0.5	1	0	1	0.5	0.5	1	0.5	0.5	1	0	-1	0	0	0	-1	1	0	0	0.5	0	1	1	1	0	1
HT4-QQC5	Nagongera	-1	0	-1	1	-1	-1	0	1	-1	1	-1	0.5	-1	0	1	0	0	-1	0.5	0	0	0	-1	1	0	1	-1	1	-1	0.5	0.5	-1	-1	-1	-1	0.5	0	-1	-1	0	0	1	0	1	0.5	1	0	1
HT4-QQT2	Nagongera	0.5	0	0.5	1	1	0	0	0.5	0	1	1	-1	1	0	1	0	0	0	0	0	0	-1	1	1	0	1	0	0.5	1	0.5	-1	1	0	0.5	0	0	0	-1	-1	0.5	0	-1	0.5	1	-1	1	0	1
HT4-QRX9	Nagongera	0.5	0	1	1	-1	0	0	1	0	1	-1	-1	-1	0	1	0	-1	0	0.5	0	0	-1	-1	0.5	0	1	0.5	1	1	-1	-1	-1	-1	-1	0	0	-1	-1	-1	0.5	0	1	0	1	-1	1	0	1
HT4-QS4A	Nagongera	0	0	1	1	1	0	0	1	0	1	1	-1	1	0	1	0	0	0	0	0	0	0	1	1	0	1	0	0.5	1	1	1	1	0	0.5	0	0	0	1	-1	0	0	1	0	1	1	1	0	1
HT4-QTYE	Nagongera	1	0	0.5	1	-1	0	0	0.5	0	1	1	-1	-1	0	1	0	0	0	0	0	0	-1	-1	0.5	0	1	0	1	1	-1	-1	-1	0	-1	0	0	0	-1	-1	0.5	0	-1	0	1	-1	1	0	1
HT4-QV76	Nagongera	1	0	1	1	1	0	0	-1	0	1	0	-1	1	0	1	0	0	-1	0	0	0	-1	-1	1	0	1	0	1	1	1	-1	1	0	0	0	0	0	0	1	0	0	0.5	0	1	1	1	-1	1
HT4-QVFN	Nagongera	0.5	0.5	0.5	1	-1	0	0	1	0	1	1	-1	1	0	1	0	0.5	0.5	0	0	0	0	1	1	0	1	0	0.5	1	0.5	1	1	0.5	-1	0	0	0	-1	-1	0.5	0	1	0	1	0.5	1	0	1
HT4-QVKW	Nagongera	0	0	0.5	-1	-1	-1	0	1	0	1	-1	-1	-1	-1	1	0	-1	0	0	0	0	0	-1	1	-1	1	-1	-1	0.5	0	-1	1	0	-1	0	0	-1	-1	-1	-1	0	-1	0	-1	-1	-1	0	1
HT4-QWFJ	Nagongera	0.5	0	1	1	-1	0	0	1	0	1	1	-1	1	0	1	0	0	0	0	0	0	0	1	1	0	1	0	1	1	0.5	1	1	0	-1	0	0	0	0.5	1	0	0	1	0	1	1	1	0	1
HT4-R2MT	Nagongera	-1	0	-1	1	1	-1	-1	-1	-1	0	-1	-1	1	-1	-1	0	0	-1	0	0	0	-1	0.5	1	-1	1	0	1	1	0.5	0.5	-1	1	0.5	-1	-1	-1	-1	-1	-1	-1	-1	-1	-1	-1	-1	-1	-1
HT4-R2NN	Nagongera	0.5	0	0.5	-1	1	0.5	0	0.5	0	1	-1	-1	1	0	1	0	0	0	0	0	0	-1	-1	1	0	1	0	0.5	1	-1	-1	-1	0	-1	0	0	0	0.5	1	-1	0	-1	0	1	-1	1	0.5	1
HT4-R344	Nagongera	0.5	0.5	-1	1	0.5	0	0	0.5	-1	1	1	0.5	1	0	1	0	0	-1	0	0	0	0	1	1	0	1	0	0.5	1	0.5	1	1	0	0.5	0	0	0	-1	-1	0	0	1	0	1	-1	1	0.5	1
HT4-R5HR	Nagongera	1	0	0.5	1	-1	0	0	1	0	1	-1	-1	-1	0	1	0	-1	0	0	0	0	-1	-1	0.5	0	0.5	0.5	-1	1	-1	-1	-1	-1	-1	0	0	-1	-1	-1	-1	0	1	0	1	-1	1	0	1
HT4-R6N4	Nagongera	0.5	-1	-1	1	1	0	0	-1	0	1	-1	-1	1	0	1	0	0	0	0	0	0	-1	-1	1	0	1	0	1	1	-1	-1	-1	0	-1	0	0.5	0	0.5	-1	0.5	0	-1	0	1	0.5	1	0	1
HT4-R767	Nagongera	0.5	0.5	1	1	1	0	0	0.5	0	1	1	-1	0.5	0	0.5	0	0	0	0.5	0	0	0	1	1	0	1	0	0.5	1	0.5	1	1	0	0.5	0	0	0	0.5	1	0	0	0.5	0	1	0.5	1	0	1
HT4-R78S	Nagongera	0.5	0	-1	-1	0.5	-1	0.5	-1	-1	-1	-1	0.5	-1	0	-1	-1	-1	-1	0	-1	-1	-1	-1	0	0	-1	0	-1	1	0	0	-1	-1	-1	-1	0	-1	-1	-1	-1	-1	1	0	-1	-1	1	0.5	1
HT4-R7LJ	Nagongera	0.5	-1	-1	0.5	1	0	0	-1	0	1	1	-1	1	0	1	0	0	0	0	0	0	0	1	1	0	1	0	0.5	1	1	0.5	1	0	0.5	0	0	0	0.5	-1	0.5	0	1	0	1	0.5	0.5	0	1
HT4-R7XY	Nagongera	0	1	0.5	1	-1	0	0	1	0	1	1	-1	0.5	0	1	0	0	0.5	0	0	0	0	-1	1	0	1	0	0.5	1	1	1	1	0	-1	0	0	0	0.5	1	0	0	1	0	1	0.5	1	0	1
HT4-RA9C	Nagongera	0.5	0	-1	1	1	0	0	1	-1	1	-1	0.5	1	0	1	0	0	-1	0.5	0	0	-1	1	1	0	1	0	0.5	1	0.5	-1	1	0	-1	0	0	0	0.5	1	-1	0	-1	0	-1	-1	1	0	1
HT4-RC4D	Nagongera	0.5	0.5	-1	1	1	0	0.5	1	-1	1	0.5	0.5	1	0	1	0	0	-1	0	0	0	0	1	1	0	1	0	0.5	1	1	1	1	0	0	0	0	0	0.5	1	0	0	0.5	0	1	0.5	1	0	1
HT4-RDJU	Nagongera	0.5	0	0.5	1	-1	0	0	0.5	0	1	-1	-1	-1	0	1	0	0	0	0.5	0	0	-1	-1	0.5	0	1	0	0.5	1	-1	-1	-1	0	-1	0	0.5	0	-1	-1	0	0	-1	0	1	-1	1	0	1
HT4-RDJX	Nagongera	0.5	0	-1	1	-1	0	0	1	-1	1	1	1	1	0	1	0	0	-1	0	0	0	0	1	1	0	1	0	0.5	1	0.5	1	1	0	-1	0	0	0	0.5	1	0	0	1	0	1	0.5	1	0	1
HT4-RDPK	Nagongera	0.5	0	1	1	0.5	0	0	-1	0	1	1	-1	1	0	1	0	0	-1	0	0	0	0	-1	1	0	1	0	1	1	1	-1	1	0.5	0	0	0.5	0	0.5	1	0	0	1	0	1	0.5	1	-1	1
HT4-REKD	Nagongera	0.5	0	-1	1	0.5	0	0	0.5	-1	1	0.5	1	1	0	1	0	0	-1	0	0	0	0	1	1	0	1	0	0.5	1	0.5	1	1	0	0	0	0	0	0.5	1	0	0.5	1	0	1	0.5	1	0	1
HT4-RF3S	Nagongera	0.5	0.5	1	1	1	0.5	0	-1	0	1	1	-1	1	0	1	0	0	-1	0.5	0	0	0	-1	1	0.5	1	0	1	1	1	-1	1	0	0.5	0	0.5	0	0	1	0.5	0	0.5	0	1	0.5	1	-1	1
HT4-RF4N	Nagongera	1	0	-1	1	1	0	0	1	-1	1	1	1	1	0	1	0	0	-1	0	0	0	0	1	1	0	1	0	1	1	1	1	1	0	0	0	0	0	0	1	0	-1	1	0	1	0	1	0	1
HT4-RF7B	Nagongera	0	0.5	-1	1	0.5	0	0	0.5	-1	1	1	1	1	0	1	0	0.5	-1	0.5	0	0	0	1	1	0	1	0	1	1	1	1	1	0	0	0	0	0	0.5	1	0	0	0.5	0	1	0.5	1	0.5	1
HT4-RFC8	Nagongera	0.5	0.5	0.5	1	-1	0	0	1	0	0.5	1	-1	-1	0	1	0	-1	0	0	0	0	-1	-1	0.5	0	1	0	1	1	-1	1	-1	0	-1	0	0.5	-1	-1	-1	0	0	1	0	1	1	1	0	1
HT4-RFZ7	Nagongera	0.5	0.5	1	1	-1	0	0	1	0	1	1	-1	0.5	0	1	0	0	0	0.5	0	0	0	1	1	0	1	0	0.5	1	0.5	1	-1	0	0	0	0.5	0	0.5	1	0.5	0	1	0	-1	0.5	0.5	-1	1
HT4-RJ6A	Nagongera	0.5	0.5	-1	1	1	0	0	1	-1	1	1	1	1	0	1	0	0.5	-1	0	0	0	0	1	1	0	1	0	1	1	0.5	0.5	1	0	0	0	0	0	0	1	0	0	0	0	1	1	1	0	1
HT4-RLLD	Nagongera	0.5	0	-1	1	1	0	0	-1	-1	1	0.5	-1	1	0	1	0	0.5	-1	0	0	0	0	1	1	0	1	0	0.5	1	0.5	1	1	0	0	0	0	0	0.5	-1	-1	0	1	0	1	-1	-1	0	1
HT4-RMD7	Nagongera	0	0	0.5	1	-1	0	0	1	0	1	1	-1	1	0	1	0	0	0	1	0	0	-1	-1	1	0	1	0	1	1	0.5	1	-1	0	-1	0	0	0	-1	-1	0	0	-1	0	1	-1	1	0	0
HT4-RMZG	Nagongera	0.5	0	-1	1	1	0	0	1	-1	1	0.5	1	1	0.5	1	0	0	-1	0	0	0	0	1	1	0.5	1	0	0.5	1	0.5	1	1	0	0	0	0	0	0	1	0	0	1	0	1	0.5	1	0	1
HT4-RP5H	Nagongera	0.5	0	1	0.5	1	0	0	1	0	0.5	1	-1	1	0	1	0	0	0	0	0	0	0	1	1	0	1	0	0.5	1	0.5	1	-1	0.5	-1	0	0.5	0	0.5	1	0	0	1	0	1	0.5	1	0	1
HT4-RRMH	Nagongera	0.5	0.5	1	1	0.5	0	0	0.5	0	1	0.5	-1	1	0	1	0	0	0	0	0	0	0	1	1	0	1	0	0.5	1	1	1	1	0	0.5	0	0	0	0.5	1	0.5	0	1	0	1	0.5	1	0	1
HT4-RS6V	Nagongera	0.5	0	-1	1	1	0	0.5	0.5	-1	1	-1	-1	1	0	1	0	0	-1	0	0	0	0	1	1	0	1	0	0.5	1	0.5	0.5	1	0	0	0	0	0	0	1	-1	0	-1	0	1	-1	1	0	1
HT4-RWCL	Nagongera	1	0	-1	1	-1	0	0	1	-1	1	-1	0.5	-1	0.5	1	0	0	-1	0	0	0	-1	-1	1	0	1	0	0	1	-1	1	1	0	-1	0	0	0	-1	1	-1	0	-1	0	1	-1	1	0	1
HT4-RXH5	Nagongera	-1	1	-1	1	-1	0	0	0.5	-1	1	1	-1	1	0	1	0	0	-1	0	0	0	-1	1	1	0	1	0	0	1	0.5	-1	1	0	-1	0	0	0	0	1	-1	0	-1	0	1	-1	1	0	1
HT4-RZ68	Nagongera	1	0	1	1	-1	0	0	1	0	1	1	-1	-1	0	1	0	0	0	0	0	0	0	1	1	0	1	0	1	1	1	1	1	0	0	0	0	0	-1	1	0	0	1	0	1	0	1	0	1
HT4-RZW9	Nagongera	0.5	0	-1	1	1	0	0	1	-1	1	1	1	1	0	1	0	0	-1	0.5	0.5	0	0	1	0.5	0	1	0	0.5	1	0.5	0.5	1	0	0.5	0	0	0	0	1	1	0	1	0	1	1	1	0	1
HT4-S28L	Nagongera	1	0	1	1	1	0	0	1	0	1	1	-1	1	0	1	0	0	0	0	0	0	0	1	1	0	1	0	1	1	1	1	1	0	0.5	0	0.5	0	0	1	0	0	0	0	1	1	1	0	1
HT4-S32Y	Nagongera	1	0.5	-1	1	1	0	0	1	-1	1	1	-1	1	0	1	0	0	-1	0.5	0	0	0	1	1	0	1	0	0.5	1	0.5	1	1	0	0.5	0.5	0.5	0	0.5	-1	0	0	1	0	-1	1	1	-1	1
HT4-S37T	Nagongera	1	0	-1	1	1	0	0	0.5	-1	1	0	0.5	0.5	0	1	0	0	-1	0	0	0	0	1	1	0	1	0	1	1	0.5	0.5	0	0	0	0	0	0	0.5	1	0	0	1	0	1	0.5	1	0	1
HT4-S3LL	Nagongera	0.5	0	1	1	1	0	0	1	0	1	1	-1	1	0	1	0	0	0	0	0	0	0	1	1	0	1	0.5	0.5	1	0.5	1	-1	0	-1	0	0.5	0	0.5	-1	0	0	0.5	0	1	1	1	0	1
HT4-S44N	Nagongera	0.5	0	-1	-1	1	0.5	0	0.5	-1	1	-1	0.5	1	0	1	0	0	-1	0	0	0	-1	-1	1	0	1	0.5	0.5	1	-1	-1	1	0	0	0	0.5	0	0.5	1	-1	0	-1	0	1	-1	1	0	1
HT4-S4LS	Nagongera	0.5	0.5	-1	1	0.5	0	0	0.5	-1	1	1	1	1	0	1	0	0	-1	0	0	0	0	1	1	0	1	0	1	1	0.5	0.5	1	0	0	0	0	0	0	1	0	0	1	0.5	1	0.5	1	0	1
HT4-S4YX	Nagongera	0	0	0.5	1	-1	0	0	1	0	1	-1	-1	-1	0	1	0	0	0	0	0	0	0	-1	1	0	1	0	1	1	-1	-1	-1	-1	-1	0	0	0	-1	-1	0	0	1	0	0.5	-1	1	0	1
HT4-S5Q6	Nagongera	0.5	0	-1	1	0.5	0	0	1	-1	1	1	1	1	0	1	0	0	-1	0	0	0	0	1	1	0	1	0	0.5	1	0.5	0.5	1	0	0	0	0	0	0	1	0	0	1	0	1	0.5	1	0	1
HT4-S6DD	Nagongera	1	0	1	1	-1	0	0	0	0	0.5	0.5	-1	-1	0	1	0	-1	0	0	0	0	-1	-1	1	0	1	0	1	1	-1	-1	-1	0	-1	0	0	0	-1	-1	0	0	1	0	1	0	1	0	1
HT4-S7EP	Nagongera	1	0	-1	1	1	0	0	1	-1	1	1	1	1	0	1	0	0	-1	0	0	0	0	1	1	0	1	0	0	1	1	1	1	0	0	0	0	0	0	1	0	0	1	0	1	1	1	0	1
HT4-S9SD	Nagongera	1	0	-1	1	1	0	0	1	-1	1	1	1	1	0	1	0	0	-1	0	0	0	0	1	1	0	1	0	0	1	0.5	1	1	0	0	0	0	0	0	1	0	0	1	0	1	1	1	0	1
HT4-SA35	Nagongera	0.5	0	0.5	1	-1	0	0	1	0	1	1	-1	-1	0	1	0	0	0.5	0	0	0	-1	-1	0.5	0	1	0	0.5	1	-1	-1	-1	0	-1	0	0	0.5	-1	-1	0.5	0	0.5	0	1	0.5	0.5	0.5	1
HT4-SAYZ	Nagongera	0.5	0.5	-1	1	-1	0	0	1	-1	1	1	-1	-1	0	1	0	0	-1	0	0	0	0	1	0.5	0	1	0	1	1	0	1	1	0	-1	0	0.5	0	0.5	1	0	0	-1	0	1	1	1	0.5	1
HT4-SBV4	Nagongera	0.5	0	1	1	-1	0	0	1	0	1	1	-1	-1	0	1	0	0	0	0	0	0	-1	-1	1	0	1	0	1	1	-1	1	-1	0	-1	0	0	0	-1	-1	0.5	0	1	0.5	1	1	1	0	1
HT4-SDXG	Nagongera	1	0.5	-1	1	1	0	0	0.5	-1	1	1	0.5	1	0	1	0	0	-1	0	0	0	0	1	1	0	1	0	1	1	1	0.5	1	0	-1	0	0	0	0	1	0	0	1	0	1	0.5	1	0	1
HT4-SE9T	Nagongera	0.5	0	1	1	1	0	0	1	0	1	0.5	-1	1	0	0.5	0	0	0	0	0	0	0	1	1	0	1	0	0.5	1	0.5	1	1	0	0	0	0.5	0	-1	-1	0	0	0.5	0	1	0.5	1	0	0.5
HT4-SFU5	Nagongera	0.5	0	-1	0.5	0.5	0	0	0.5	-1	1	1	0.5	1	0	1	0	0	-1	0.5	0	0	0	1	1	0	1	0	0.5	1	0.5	1	1	0	0	0	0	0	0.5	1	0	0	1	0	1	0.5	1	0	1
HT4-SGEX	Nagongera	0.5	0	-1	1	-1	0	0	1	-1	1	0	0.5	-1	0	1	0	0	-1	0	0	0	-1	1	1	0	1	0	1	1	-1	-1	1	0	0	0	0	0	1	1	0	0	1	0	1	0.5	1	0	1
HT4-SGZV	Nagongera	0	0	-1	1	1	0	0	1	-1	1	1	1	1	0	1	0	0	-1	0	0	0	0	1	1	0	1	0	1	1	1	0.5	1	0	0.5	0	1	0	1	1	1	0	0	0	1	1	1	0	0
HT4-SHA6	Nagongera	1	0	1	1	1	0	0	1	0	1	1	-1	1	0	1	0	0	0	0	0	0	0	1	1	0	1	0	1	1	1	1	1	0	0.5	0	0	0	1	1	0	0	1	0	1	0.5	1	0	1
HT4-SHVT	Nagongera	1	0	-1	1	1	0	0	1	-1	1	1	0.5	1	0	1	0	0	-1	0	0	0	-1	1	1	0	1	0	0	1	0	-1	1	0	0.5	0	0	0	0.5	1	0	0	1	0	1	0	0.5	0	1
HT4-SLHY	Nagongera	0.5	0	-1	1	-1	0	0	0.5	-1	1	1	0.5	0.5	0	1	0	0	-1	0.5	0	0	-1	1	1	0	1	0	0.5	1	0.5	-1	-1	0	-1	0	0.5	0	0.5	-1	-1	0	1	0	1	-1	1	0	1
HT4-SNAP	Nagongera	0.5	0	-1	1	-1	0	0	0.5	-1	1	-1	0.5	-1	0	1	0	0	-1	0	0	0	-1	-1	0.5	0	1	0	1	1	-1	-1	-1	0	-1	0	0	0	-1	1	-1	0	1	0	1	-1	0.5	0	1
HT4-SNVF	Nagongera	0.5	0	-1	1	1	0	0	1	-1	1	1	1	1	0	1	0	0	-1	0.5	0	0	0	1	1	0	1	0	0.5	1	0.5	1	1	0	0	0	0	0	0	1	0	0	1	0	1	1	0.5	0	1
HT4-SNW8	Nagongera	0	0.5	1	1	1	0	0	1	0	0.5	1	-1	1	0	1	0	0	0.5	0.5	0	0	0	1	1	0	1	0	0.5	1	0.5	1	1	0	0.5	0	0	0	0.5	1	0	0	1	0	1	1	1	0	1
HT4-SQCC	Nagongera	0.5	0.5	-1	1	1	0	0	0.5	-1	1	1	0.5	1	0	1	0	0	-1	0	0	0	-1	1	1	0	1	0	0.5	1	0.5	1	1	0.5	0.5	0	0.5	0	0.5	1	-1	0	-1	0.5	1	-1	1	0	1
HT4-SRLQ	Nagongera	0.5	0.5	-1	1	1	0	0.5	0.5	-1	1	1	1	1	0	1	0	0	-1	0	0	0	-1	1	1	0	1	0	0.5	1	0.5	1	1	0	0	0	0	0	0.5	1	0.5	0	1	0	1	0.5	1	0	1
HT4-SS4Y	Nagongera	0.5	0	-1	1	0.5	0	0	1	-1	1	1	0.5	1	0	1	0	0	-1	0	0	0	0	1	1	0	1	0	0.5	1	0.5	-1	1	0	0	0	0	0	0	1	0	0	1	0	1	1	1	0	1
HT4-SS9Z	Nagongera	1	0	-1	1	-1	0	0	0.5	0	1	-1	-1	-1	0	1	0	-1	0	0	0	0	-1	-1	0.5	0	1	0	1	1	-1	0.5	-1	0	-1	0	0	0.5	-1	-1	-1	0	-1	0	-1	-1	1	-1	1
HT4-ST8K	Nagongera	0	0.5	-1	1	-1	0.5	0	0.5	-1	1	-1	0.5	-1	0	1	0	-1	-1	0	0	0	-1	0.5	0.5	-1	1	0	1	1	-1	-1	-1	0	-1	0	0	0.5	-1	1	-1	0	-1	0	0.5	-1	1	0	1
HT4-SVT4	Nagongera	0	0	1	1	1	0	0	1	0	1	1	-1	1	0	1	0	0	0	0	0	0	0	1	1	0	1	0	0	1	1	1	1	0	0	0	0	0	0	1	0	0	1	1	1	0	1	0	1
HT4-SXZY	Nagongera	0	0	-1	1	-1	0	0	1	-1	1	1	0.5	1	0	1	0	0	-1	0	0	0	-1	1	1	0	1	0	0.5	1	0.5	0.5	1	0.5	-1	0	0	0	0	1	0	0	1	0	1	1	1	0	1
HT4-SZ3S	Nagongera	1	0	1	1	-1	0	0	1	0	1	0.5	-1	1	0	1	0	0	0.5	0	0	0	0	1	1	0	1	0	1	1	0.5	1	-1	0	-1	0	0	0	-1	-1	0	0	0.5	0	1	0	1	0	1
HT4-SZMB	Nagongera	0.5	0	1	1	1	0.5	0	1	0	1	1	-1	0.5	0	1	0	0	0	0.5	0	0	0	1	1	0	1	0	0.5	1	-1	1	-1	0	0	0	0	0	0.5	-1	0	0	1	0	1	0.5	1	0	1
HT4-T252	Nagongera	0	0	1	1	1	0	0	1	0	1	1	-1	1	0	1	0	0	0	0	0	0	0	1	1	0	1	0	1	1	1	1	1	0	0	0	0	0	0	1	0	0	1	0	1	1	1	0	1
HT4-T2RR	Nagongera	1	0	1	1	1	0	0	1	0	1	1	-1	1	0	1	0	0	0.5	0	0	0	0	1	1	0	1	0	1	1	1	1	1	0.5	-1	0	0	0	-1	1	0	0	0.5	0	1	0.5	1	0	1
HT4-T2SC	Nagongera	1	0.5	-1	1	-1	0	0	1	-1	1	1	0.5	-1	0	1	0	0	-1	0	0	0	-1	1	0.5	0	1	0	0.5	1	0	-1	1	0	-1	0	0	0	-1	-1	-1	0	1	0	1	0.5	1	0	1
HT4-T3KV	Nagongera	0	-1	-1	-1	-1	0	-1	-1	0	-1	1	-1	-1	-1	1	0	0	-1	1	0	-1	-1	-1	1	0	1	0	0	1	-1	-1	1	0	-1	-1	0	-1	1	1	-1	-1	-1	-1	1	-1	-1	-1	1
HT4-T4VA	Nagongera	0.5	0	1	1	-1	0	0	1	0	1	1	-1	-1	0	1	0	-1	0	0	0	0	-1	-1	1	0	1	0	1	1	-1	-1	-1	0	-1	0	0	0	-1	-1	0	0	1	0	1	0.5	1	0	1
HT4-T75U	Nagongera	0.5	0	1	1	-1	0	0	1	0	1	1	-1	1	0	1	0	0	0	0	0	0	0	1	1	0	1	0	0	1	1	1	-1	0.5	0	0	0	0	0	1	0	0	1	0	1	1	1	0	1
HT4-T8N9	Nagongera	1	0	-1	1	-1	-1	0	1	-1	1	1	-1	-1	0	1	0	0	-1	0.5	0	0	-1	-1	1	0	1	0	1	1	-1	-1	-1	0	-1	0	0.5	0	-1	-1	-1	0	-1	0	1	-1	-1	0	1
HT4-TA9D	Nagongera	0.5	0.5	1	1	-1	0.5	0	0.5	0	1	1	-1	0.5	0	1	0	0	0	0	0	0	0	1	1	0	1	0	1	1	0.5	1	0.5	0	0.5	0	0	0	-1	-1	0	0	-1	0	1	0.5	1	0	0.5
HT4-TAV6	Nagongera	0.5	0.5	0.5	0.5	-1	0	0	1	0	1	1	-1	1	0	1	0	0	0.5	0	0	0	0	-1	1	0	1	0	1	1	0	-1	-1	0	-1	0	0	0	1	-1	0	0	1	0	1	0.5	1	0	1
HT4-TC9Y	Nagongera	0	-1	-1	1	-1	0	0	-1	0	1	-1	-1	-1	-1	-1	0	0	0	0	0	-1	-1	-1	-1	-1	-1	0	-1	1	0.5	-1	-1	0	-1	-1	0	-1	-1	-1	-1	-1	1	0	-1	-1	-1	0	1
HT4-TDRF	Nagongera	0.5	0	-1	1	1	0	0	1	-1	1	0.5	1	1	0	1	0	0	-1	0	0	0	0	1	1	0	1	0	0.5	1	0.5	0.5	1	0	0	0	0	0	0.5	1	0.5	0	1	0	1	0.5	0.5	0	1
HT4-TFU9	Nagongera	0.5	0	1	1	1	0	0	1	0	1	1	-1	1	0	1	0	0	0	0	0	0	0	-1	1	0	1	0	0	1	-1	-1	1	0	-1	0	0	0	-1	-1	0	0	1	0	1	0.5	1	-1	1
HT4-TJAH	Nagongera	0.5	0	1	1	-1	0	0	0.5	0	0.5	1	-1	-1	0	1	0	-1	0	0	0	0	0	-1	1	0	1	0	0.5	1	-1	1	-1	0.5	-1	0	0	-1	-1	-1	0	0	0.5	0	1	0.5	1	0.5	1
HT4-TJPK	Nagongera	0.5	0.5	1	1	-1	0	0	1	0	0.5	1	-1	1	0	1	0	0	0	0	0	0	0	1	1	0	1	0.5	0.5	1	0.5	1	1	0.5	-1	0	0	0	-1	-1	0.5	0	0.5	0	1	0.5	1	0	1
HT4-TL4J	Nagongera	0	0	-1	1	1	0	0	1	-1	1	1	1	1	0	1	0	0	-1	0	0	0	-1	1	1	0	1	0	1	1	0.5	-1	1	0	1	0	0	0	0	1	0	0	-1	0	1	1	1	0	1
HT4-TLEK	Nagongera	-1	0	0	-1	-1	0	-1	1	-1	1	-1	-1	-1	0	1	0	-1	0	0.5	-1	0	-1	-1	-1	-1	1	0	-1	1	-1	-1	-1	-1	-1	-1	-1	-1	-1	-1	-1	-1	-1	0	-1	-1	1	0.5	1
HT4-TN24	Nagongera	0.5	0.5	-1	-1	0.5	-1	0	0.5	-1	1	-1	-1	-1	0	1	0	0.5	-1	0.5	0	-1	-1	-1	-1	-1	-1	-1	-1	-1	-1	-1	-1	0	-1	0	0	-1	-1	-1	-1	-1	-1	-1	-1	-1	-1	0.5	1
HT4-TP6Y	Nagongera	0.5	0	0.5	1	1	0	0	1	0	1	1	-1	0.5	0	1	0	0	0	0.5	0	0	0	1	1	0	1	0	0.5	1	0.5	1	1	0.5	0	0	0.5	0	0.5	1	0.5	0	0.5	0	1	0.5	1	0	1
HT4-TQ94	Nagongera	0.5	0	0.5	1	-1	0	0	1	0	0.5	1	-1	1	0	1	0	0	0.5	0	0	0	0	1	1	0	1	0	1	1	0.5	1	1	0	-1	0	0	0	-1	-1	0.5	0	0.5	0	1	1	1	0	1
HT4-TRMU	Nagongera	0.5	0	0.5	1	-1	0	0	0.5	0	1	0.5	-1	-1	0	1	0	0	0	0	0	0	-1	-1	1	0	1	0	0.5	1	-1	-1	-1	0	-1	0	0.5	0	-1	-1	0.5	0	0.5	0	1	0.5	1	0	1
HT4-TTED	Nagongera	0	0	1	1	1	0	0	1	0	1	1	-1	1	0	1	0	0	0	0	0	0	0	1	1	0	1	0	0.5	1	1	1	1	0	0.5	0	0	0	0	1	0	0	0.5	0	1	0.5	1	0	1
HT4-TUCN	Nagongera	0.5	0.5	1	1	1	0	0	1	0	1	1	-1	1	0	1	0	0.5	0.5	0.5	0	0	0	1	1	0	1	0	1	1	1	1	1	0	0	0	0.5	0	0.5	1	0	0	1	0	1	0.5	1	0	1
HT4-TUZ3	Nagongera	-1	0	1	1	-1	0	0	-1	0	1	1	-1	1	0	1	0	0	-1	0	0	0	0	-1	1	0	1	0	1	1	-1	-1	-1	0	-1	0	0	0	-1	1	-1	0	-1	0	1	-1	1	-1	1
HT4-TX2X	Nagongera	0.5	0	0.5	1	-1	0	0	1	0	1	1	-1	-1	0	1	0	0	0	0.5	0	0	-1	-1	0.5	0	1	0	1	1	0.5	1	1	0	1	0	0	0	-1	1	0	0	1	0	0.5	1	1	0	-1
HT4-TYZV	Nagongera	0.5	0	-1	1	1	0	0	1	-1	1	1	0.5	1	0	1	0	0	-1	0	0	0	0	1	1	0	1	0	1	1	0	1	1	0	0	0	0.5	0	0	1	-1	0	1	0	1	1	1	0	1
HT4-TZQC	Nagongera	0.5	0	0.5	1	-1	-1	0	0.5	0	1	1	-1	-1	0	1	0	-1	0	0	0	0	-1	-1	-1	-1	1	0	0.5	-1	-1	-1	-1	-1	-1	0	0.5	-1	-1	-1	0	-1	-1	0	-1	1	1	-1	1
HT4-TZZT	Nagongera	0.5	0	0.5	1	1	0.5	0.5	1	0	0.5	0.5	-1	1	0	1	0	0	0	0	0	0	0	1	1	0	1	0	1	1	0.5	1	1	0	0.5	0	0	0	0.5	1	0	0	0.5	0	1	0.5	1	0	1
HT4-U2C3	Nagongera	1	0	0	1	1	0	0.5	1	0	1	1	-1	1	0	1	0	0	0	0	0	0	0	1	1	0	1	0	0	1	1	1	1	0	0.5	0	0	0	0	1	0	0	0	0	1	1	1	0	1
HT4-U3TE	Nagongera	0.5	0	1	1	-1	0	0	1	0	1	1	-1	0.5	0	1	0	0.5	0	0	0	0	0	-1	1	0	1	0	1	1	1	1	1	0	-1	0	0	0	0.5	1	0	0	1	0	1	0.5	1	0	1
HT4-U5MC	Nagongera	1	0	-1	1	-1	0	-1	1	-1	1	1	0.5	-1	0	-1	0	-1	-1	0	0	0	-1	-1	-1	0	-1	0	1	1	0	-1	-1	0	-1	0	0	0	1	-1	-1	-1	0	0	-1	1	1	1	1
HT4-U626	Nagongera	0	0	-1	1	-1	0	0	1	-1	1	1	0.5	-1	0	1	0	0	-1	0	0	0	0	1	1	0	1	0	0.5	1	0.5	0.5	1	0	-1	0	0	0	0.5	-1	0.5	0	1	0	1	0.5	1	0	1
HT4-U6CG	Nagongera	1	0	1	1	1	0	0	1	0	1	1	-1	1	0	1	0	0	0	0	0	0	0	1	1	0	1	0	1	1	1	1	1	0	0	0	0	0	0	1	0	0	1	0	1	0	1	0	1
HT4-U6CN	Nagongera	0	0	1	1	1	0.5	0	1	0	1	1	-1	1	0	1	0	0.5	0	0	0	0	0	1	1	0	1	0	1	1	-1	1	1	0	0.5	0	0.5	0	0	1	0	0	1	0	1	0.5	1	-1	1
HT4-U6ME	Nagongera	0.5	0	1	1	-1	0	0	1	0	1	1	-1	0.5	0	1	0	0	0	0	0	0	0	0.5	1	0	1	0	0.5	1	0.5	1	1	0	0.5	0	0	0	0.5	1	0	0	0.5	0	1	0.5	1	0	1
HT4-U7BV	Nagongera	0.5	0	1	1	1	0	0	0.5	0	1	1	-1	1	0	1	0	0	0	0	0	0	0	1	1	0	1	0	1	1	1	1	1	0	0	0	0.5	0	0.5	1	0	0	1	0	1	0.5	1	0	1
HT4-U93B	Nagongera	0	0	0.5	1	1	0	0	1	0	1	1	-1	0.5	0.5	1	0	0	0	0	0	0	-1	1	1	0	1	0	0.5	1	0.5	-1	1	0	-1	0	0	0	-1	-1	0.5	0	-1	0	-1	-1	1	-1	1
HT4-U9S3	Nagongera	0.5	0	0.5	-1	-1	0	0	0.5	-1	1	1	-1	-1	0	1	0	0	0	0	0	0	-1	-1	1	0	-1	0	0.5	1	-1	-1	-1	0	-1	0	0	0	-1	-1	0.5	0	0.5	0	1	-1	0.5	0	1
HT4-U9WB	Nagongera	0.5	0	1	1	1	-1	0	1	0	1	1	0.5	0.5	0	1	0	0	0	0	0	0	-1	1	1	0	1	0	1	1	-1	-1	1	0.5	0.5	0	0	0	-1	-1	0	0	1	0	1	0.5	1	0	1
HT4-UB7A	Nagongera	0.5	0	1	1	1	0	0	1	0	0.5	1	-1	1	0	1	0	0	0.5	0	0	0	0	1	1	0	1	0.5	0.5	1	1	1	1	0	0.5	0	0	0	0.5	1	0	0	1	0.5	1	0.5	1	0	1
HT4-UBE9	Nagongera	0.5	0.5	1	1	-1	0	0	1	0	1	1	-1	1	0	1	0	0	0	0	0	0	0	1	1	0	1	0	1	1	0.5	1	1	0	-1	0	0	0	-1	1	0.5	0	1	0	-1	0.5	1	-1	1
HT4-UCP9	Nagongera	0.5	0	0.5	1	0.5	0	0	1	0	1	1	-1	1	0	1	0	0	0	0.5	0	0	0	1	1	0	1	0	1	1	-1	-1	1	0	0	0	0	0	0	1	0	0	1	0	1	0.5	1	0	1
HT4-UDAJ	Nagongera	0.5	0	-1	1	0.5	0	0	1	-1	1	1	1	1	0	1	0	0	-1	0	0	0	0	1	1	0	1	0	1	1	1	1	1	0	0	0	0.5	0	0.5	1	0	0	0.5	0	1	0.5	1	0	1
HT4-UGGN	Nagongera	1	0	1	1	1	0	0	1	0	1	1	-1	-1	0	1	0	0	1	0	0	0	-1	-1	1	0	1	0	1	1	0	1	1	0	-1	0	0	-1	-1	-1	-1	0	1	0	0.5	0.5	1	0	1
HT4-UHQJ	Nagongera	0.5	0	0.5	1	1	0	0	0.5	0	1	1	-1	0.5	0	1	0	0	0.5	0	0	0	-1	1	1	0	1	0	0.5	1	0.5	1	1	0	0.5	0	0	0	0	1	0.5	0	0.5	0	1	0.5	1	0	1
HT4-UJFT	Nagongera	0.5	0.5	-1	1	1	0.5	0	0.5	-1	1	1	1	0.5	0	1	0	0	-1	0	0	0	0	1	0.5	0	1	0	1	1	0.5	1	1	0	0	0	0	0	0	1	0	0	0.5	0	1	0.5	1	0.5	1
HT4-UJP3	Nagongera	0.5	0	-1	1	0	0	0	1	-1	1	1	0.5	1	0.5	1	0	0	-1	0	0	0	-1	-1	1	0.5	1	0	1	1	-1	-1	-1	0	-1	0	0	0	0.5	1	0	0	0.5	0	1	1	1	0	1
HT4-UK42	Nagongera	1	0	1	1	-1	0	0	1	0	1	1	-1	-1	0	1	0	0	0	0	0	0	0	-1	0.5	-1	1	0	0.5	1	1	-1	1	0	-1	0	0	-1	-1	-1	0	0	-1	0	1	-1	1	0	1
HT4-ULCL	Nagongera	0.5	0	-1	1	1	0	0.5	0.5	-1	0.5	1	1	1	0	1	0	0	-1	0	0	0	0	1	1	0	1	0	1	1	0.5	-1	1	0	0	0	0	0	0.5	1	0	0	1	0	1	0.5	1	0	1
HT4-ULGZ	Nagongera	0	0	-1	1	1	0	0	1	-1	1	1	0.5	-1	0	1	0	0	-1	0	0	0	-1	-1	1	0	1	0.5	1	1	-1	-1	-1	0	-1	0	1	0	-1	1	-1	0	-1	0	1	-1	1	0	1
HT4-UN93	Nagongera	0	0	-1	1	1	-1	0	1	-1	1	-1	0.5	1	0	1	0	0	-1	0	0	0	-1	-1	1	0	1	0	0.5	0.5	0	-1	1	0	0.5	0	0	0	1	1	-1	0	-1	0	1	-1	-1	0	1
HT4-UNWD	Nagongera	0.5	0.5	0.5	1	1	0	0	1	0	1	1	-1	1	0	1	0	0	0	0	0	0	0	1	1	0	1	0	0.5	1	0.5	0.5	1	0	0	0	0	0	0.5	1	0.5	0	1	0	1	-1	1	0.5	1
HT4-UPWD	Nagongera	0.5	0	-1	1	1	0	0	1	-1	1	1	1	1	0	1	0	0	-1	0	0	0	0	1	1	0	1	0	0.5	1	0.5	1	1	0	0.5	0	0	0	0.5	1	-1	0	1	0.5	1	0.5	1	0	1
HT4-UQKA	Nagongera	0.5	0.5	1	1	1	0.5	0	1	0	1	1	-1	-1	0	1	0	0	0.5	0.5	0	0	0	-1	1	0	1	0	0.5	1	-1	1	1	0	0.5	0	0	0	-1	1	0.5	0	1	0	1	0.5	1	-1	1
HT4-UQSQ	Nagongera	0.5	0	0.5	1	1	0	0	1	0	1	0.5	-1	1	0	1	0	0	0	0	0	0	0	1	1	0	1	0	0.5	1	0.5	-1	1	0	0.5	0	0	0	0.5	1	0.5	0	1	0	1	0.5	1	0	0.5
HT4-UQYG	Nagongera	1	0	1	1	1	0	0	1	0.5	1	1	-1	1	0	1	0	0	0	0	0	0	0	-1	1	0	1	0	0.5	1	-1	-1	1	0	-1	0	0	0	0.5	1	0	0	1	0	1	0.5	1	0	1
HT4-UR47	Nagongera	0.5	0	1	1	-1	0	0	1	0	0.5	1	-1	1	0	1	0	0	0	0	0	0	0	1	1	0	1	0	0.5	1	0.5	1	1	0	0.5	0	0.5	0	0.5	1	0	0	1	0	1	0.5	1	0	1
HT4-URUJ	Nagongera	0	0	1	1	-1	-1	0	1	0	1	1	-1	-1	0	1	0	0	0	0	0	0	0	-1	1	0	1	0	1	1	-1	1	-1	0	-1	0	0	-1	-1	-1	0	0	0	0	-1	-1	1	-1	1
HT4-UT49	Nagongera	0.5	0	-1	1	1	-1	0	1	-1	1	1	-1	-1	0	1	0	0	-1	0.5	0	0	0	0.5	1	0	1	0	1	1	0.5	0.5	1	0	-1	0	0	0	1	1	-1	0	-1	0	1	-1	1	0	0.5
HT4-UTCS	Nagongera	1	1	0.5	1	1	0	0	1	0	1	1	-1	-1	-1	-1	0	0	0	1	0	0	-1	-1	0.5	-1	0.5	-1	0	1	1	1	-1	0	-1	0	0	0	-1	1	-1	0	-1	0	1	-1	1	0	1
HT4-UUY4	Nagongera	0	0.5	-1	1	1	0	0	1	-1	1	0.5	0.5	0.5	0	1	0	0	-1	0	0	0	0	1	1	0	1	0	1	1	0.5	1	1	0	0	0	0.5	0	0	1	0.5	0	1	0	1	0.5	1	0	1
HT4-UW32	Nagongera	0.5	0.5	-1	1	1	0	0	1	-1	1	1	0.5	1	0	1	0	0	-1	0	0	0	-1	-1	1	0	1	0	0.5	1	-1	-1	1	0	-1	0	0	0	0.5	1	-1	0	-1	0	1	-1	1	0	1
HT4-UX4K	Nagongera	0.5	0	0.5	0.5	1	0	0	1	0	1	1	-1	1	0	1	0	0	0	0.5	0	0	0	1	1	0	1	0	1	1	1	0.5	1	0	-1	0	0	0	0.5	1	0	0	1	0	1	0.5	1	0	1
HT4-UYKF	Nagongera	0.5	0	0	-1	-1	-1	0	1	0	1	-1	-1	-1	0	1	0	0.5	0	0	0	-1	-1	-1	1	0	1	0.5	-1	0.5	-1	-1	-1	0.5	-1	0	0	-1	-1	-1	-1	-1	-1	0	-1	-1	-1	-1	1
HT4-UYTR	Nagongera	0	0	0.5	1	1	0	0	1	0	1	-1	-1	1	0.5	1	0	0	0	0	0	0	-1	-1	1	0	1	0	0.5	1	-1	-1	1	0	-1	0	0	0	0.5	1	-1	0	-1	0.5	1	-1	1	0	1
HT4-UZCJ	Nagongera	0.5	0	1	1	-1	0	0	0.5	0	1	1	-1	1	0	1	0	0	0	0.5	0	0	0	1	1	0	1	0	0.5	1	0.5	1	1	0.5	0.5	0	0	0	0.5	1	0	0	1	0	1	0.5	1	0	1
HT4-V3J5	Nagongera	0.5	0.5	1	1	1	0	0	1	0	1	1	-1	1	0	1	0	1	0	0	0	0	0	1	1	0	1	0	1	1	0	1	0	0	0	0	0	0	0	1	0	0	1	0	1	0.5	1	0	1
HT4-V3NY	Nagongera	0.5	0	1	1	1	0	0	1	0	1	1	-1	1	0	1	0	0	0	0	0	0	0	1	1	0	1	0.5	0.5	1	1	1	1	0	-1	0	0	0	-1	-1	0	0	1	0	1	1	1	0	1
HT4-V4LG	Nagongera	0.5	0	-1	1	1	0	0	0.5	-1	1	1	0.5	1	0	1	0	0	-1	0	0	0	-1	1	1	0	1	0.5	1	1	0.5	-1	1	0	0.5	0	0.5	0	0.5	1	0	0	1	0.5	1	0.5	1	0	1
HT4-V53K	Nagongera	0.5	0	1	1	1	0.5	0	1	0	1	1	-1	1	0	1	0	0	0.5	0	0	0	0	1	1	0	1	0	0.5	1	1	1	1	0	-1	0	0	0	0	1	0	0	1	0	1	0.5	1	0	1
HT4-V5YK	Nagongera	1	0	0.5	-1	-1	-1	0	1	0	1	-1	-1	-1	0	1	-1	-1	0	0	0	0	-1	-1	0.5	-1	1	0	-1	1	-1	-1	-1	-1	-1	-1	0	-1	-1	-1	-1	0	-1	0	-1	-1	-1	0	1
HT4-V6AF	Nagongera	0.5	0	0.5	1	-1	0.5	0	1	0	1	0.5	-1	-1	0	1	0	0	0	0.5	0	0	0	-1	1	0	1	1	1	1	0.5	1	-1	0.5	-1	0	0	0	-1	-1	0	0.5	1	0	1	0.5	1	0	1
HT4-V7AX	Nagongera	1	0	1	1	0	0	0	1	0	1	1	-1	1	0	1	0	0	0	0	0	0	0	1	1	0	1	0	1	1	0	1	1	0	0	0	0	0	0	1	0	0	1	0	1	0	1	0	1
HT4-V93Q	Nagongera	1	0	0.5	1	-1	0	0	1	0	1	-1	-1	-1	0	1	0	-1	0	0	0	0	-1	-1	0.5	-1	1	0	-1	1	-1	-1	-1	0	-1	0	0	0.5	-1	-1	1	0	1	0	-1	1	1	0	1
HT4-V9AM	Nagongera	0.5	0.5	-1	1	-1	0	0	0.5	-1	1	1	1	1	0	1	0	0	-1	0.5	0	0	0	0.5	1	0	1	0.5	0.5	1	0.5	1	1	0	-1	0	0.5	0	-1	-1	0.5	0	1	0	1	0.5	1	0	1
HT4-V9Z2	Nagongera	0.5	0	-1	1	1	0	0	0.5	-1	1	1	1	1	0	1	0	0	-1	0.5	0	0	0	1	1	0	1	0	0.5	1	1	1	1	0.5	0	0	0	0	0	1	0	0	1	0	1	1	1	0	1
HT4-VA66	Nagongera	1	0	-1	1	1	0	0	0.5	-1	0.5	-1	0.5	1	0	1	0	0	-1	0.5	0	0	-1	1	1	0	1	0	1	1	0.5	-1	1	0	-1	0	0	0	0.5	1	-1	0	-1	0	1	-1	1	0	1
HT4-VAUG	Nagongera	0.5	0	1	1	1	0.5	0	1	0	1	1	-1	1	0	1	0	0	0	0	0	0	0	1	1	0	1	0	1	1	0.5	1	1	0	1	0	0.5	0	0.5	1	0	0	1	0	1	0.5	1	0	1
HT4-VB9N	Nagongera	0.5	0.5	1	1	1	0	0	1	0	1	1	-1	1	0	1	0	0	0.5	0.5	0	0	0	1	1	0	1	0	0.5	1	0.5	1	1	0.5	-1	0	0	0	0	1	0.5	0	0.5	0	1	0.5	1	0	1
HT4-VF5X	Nagongera	0.5	-1	-1	1	1	0	0	-1	0	1	1	-1	1	0	1	0	0	0	0	0	0	0	1	1	0	1	0	0.5	1	1	1	1	0.5	0.5	0	0	0	0.5	-1	0	0	1	0	1	0.5	1	0	1
HT4-VGNE	Nagongera	0.5	0	-1	1	1	0.5	0	0.5	-1	1	1	0.5	1	0	1	0	0	-1	0.5	0	0	0	1	1	0	1	0	0.5	1	0.5	0.5	1	0.5	0.5	0	0.5	0	0.5	1	0	0	1	0	1	0.5	1	0	1
HT4-VJ2W	Nagongera	0.5	0.5	-1	1	1	0	0	0.5	-1	1	1	0.5	-1	0	1	0	0	-1	0	0	0	-1	1	1	0	1	0	0.5	1	0.5	1	1	0	0.5	0	0	0	0.5	1	-1	0	1	0	1	0.5	1	0	1
HT4-VJTJ	Nagongera	0.5	0	1	1	1	0	0	1	0	1	0.5	-1	1	0	1	0	0	0.5	0	0	0	0	1	1	0	1	0.5	0.5	1	1	1	1	0.5	0.5	0	0.5	0	0	1	0.5	0	1	0	1	0.5	1	0.5	1
HT4-VKNS	Nagongera	0.5	0.5	-1	1	1	0	0	1	-1	1	1	0.5	1	0	1	0	0	-1	0.5	0	0	0	1	1	0	1	0	1	1	1	0.5	1	0.5	0	0	0	0	0.5	1	0	0	1	0	1	1	1	0	1
HT4-VL9V	Nagongera	0.5	0	-1	1	1	0	-1	1	-1	1	1	1	1	0	1	0	0	-1	0	0	0	0	1	-1	0.5	-1	0.5	0.5	1	0.5	1	1	0.5	0.5	0	0.5	0	0.5	1	0	0	1	0	1	1	1	0	1
HT4-VLLC	Nagongera	1	0	-1	1	-1	0	0	0.5	-1	1	1	0.5	-1	0	1	0	0	-1	0	0	0	-1	-1	1	0	1	0	1	1	0.5	1	1	0	-1	0	0	0	0.5	1	-1	0	-1	0	-1	-1	1	0	1
HT4-VLT8	Nagongera	1	0	0	-1	-1	-1	0	-1	0	-1	1	-1	-1	0	-1	0.5	-1	0	0	0	-1	-1	-1	0	0	-1	-1	-1	1	-1	-1	-1	0	-1	-1	0	-1	-1	-1	-1	-1	-1	0	-1	-1	1	-1	1
HT4-VP4B	Nagongera	0.5	0.5	-1	1	0.5	0	0	0.5	-1	1	0.5	0.5	1	0	1	0	0	-1	0	0	0	0	1	1	0	1	0	0.5	1	0.5	1	1	0.5	0.5	0	0	0	0	1	0.5	0	1	0	1	0.5	1	0	1
HT4-VP95	Nagongera	0.5	0	-1	1	1	0	0	1	-1	1	1	-1	1	0	1	0	0	-1	0	0	0	0	1	1	0	1	0	1	1	1	0.5	1	0	0.5	0	0	0	0.5	1	0	0	1	0	-1	0.5	1	0	1
HT4-VPJD	Nagongera	0.5	0.5	-1	1	-1	0	0	0.5	-1	1	1	0.5	1	0	1	0	0	-1	0	0	0	0	1	1	0	1	0	1	0.5	0.5	-1	1	0	-1	0	0.5	0	0.5	1	0.5	0	0.5	0.5	1	0.5	1	0	1
HT4-VPTR	Nagongera	0	0	0.5	1	-1	0	0	1	0	1	1	-1	-1	0	1	0	0	0	0	0	0	0	1	1	0	1	0	0.5	1	1	-1	1	0	-1	0	0	0.5	-1	1	0	0	-1	0	1	-1	1	-1	0
HT4-VQHZ	Nagongera	0	0	-1	1	1	0	0	-1	-1	1	1	1	1	0	1	0	0	-1	0	0	0	0	1	1	0	1	0	1	1	0.5	-1	1	0	0	0	0	0	0	1	-1	0	1	0.5	1	-1	1	0	1
HT4-VQQY	Nagongera	0.5	0.5	1	1	1	0	0	-1	0	0.5	-1	-1	-1	-1	1	0	0	-1	0	0	0	0	-1	1	0	1	0	0.5	1	0.5	-1	1	0	0	0	0	0	0.5	1	0.5	0	-1	0	1	1	-1	-1	1
HT4-VST9	Nagongera	1	0	1	1	1	0	0	1	0	1	1	-1	1	0	1	0	0	0	0	0	0	0	1	1	0	1	0	0	1	1	1	1	0	1	0	0	0	0	1	0	0	0	0	1	1	1	0	1
HT4-VUYH	Nagongera	0.5	0.5	-1	1	-1	0	0	0.5	-1	1	0.5	0.5	-1	0	1	0	0	-1	0	0	0	0	0.5	1	0	1	0.5	0.5	1	0.5	-1	1	0.5	-1	0	0.5	0	0.5	1	0	0	1	0	1	0.5	1	0	1
HT4-VVJP	Nagongera	0.5	0	1	1	1	0	0	1	0	1	1	-1	1	0	1	0	0	0	0	0	0	0	1	1	0	1	0	0.5	1	1	1	1	0	0	0	0	0	0	1	0	0	1	0	1	1	1	0	1
HT4-VXYQ	Nagongera	0.5	0	-1	-1	0.5	-1	0	1	-1	1	-1	0	0.5	0	1	0	0.5	-1	0.5	0	0	-1	-1	1	0	1	0	0.5	1	0	-1	1	0	-1	0	0	0	0.5	1	-1	0	-1	0	-1	-1	1	0	1
HT4-VZ9L	Nagongera	1	0	-1	1	1	0	0	1	-1	1	1	0.5	1	0	1	0	0	-1	0	0	0	0	1	1	0	1	0	0.5	1	0.5	1	-1	0	-1	0	0.5	0	0.5	1	0	0	0	0	1	0.5	1	0	1
HT4-W53K	Nagongera	0.5	0	-1	-1	0.5	0.5	0	1	-1	1	-1	-1	-1	0	1	0	0	-1	0	0	-1	-1	-1	-1	0	1	0	-1	-1	-1	-1	-1	0	-1	0	0	0	0.5	1	-1	0	-1	0.5	1	-1	1	0	1
HT4-W92G	Nagongera	0	0	-1	1	-1	0	0	1	-1	1	1	0.5	-1	0.5	1	0	0.5	-1	0	0	0	0	1	1	0	1	0	1	1	0.5	1	-1	0	-1	0	0	0	0.5	1	0	0	1	0	1	0.5	1	0	1
HT4-W96H	Nagongera	0	0	-1	-1	1	0	0	0.5	-1	0.5	1	0.5	-1	0	1	0	0	-1	0	0	0	-1	1	0.5	0	1	0.5	0	1	-1	-1	1	0	-1	0	0.5	0	-1	1	-1	0	-1	0	1	-1	1	0	1
HT4-WD4U	Nagongera	0	0	-1	1	1	-1	0	1	-1	1	1	0.5	-1	0	1	0	0	-1	0	0	0	-1	1	1	0	1	0	0.5	1	0.5	1	1	0	-1	0	1	0	0.5	1	-1	0	-1	0	1	-1	1	0	1
HT4-WELZ	Nagongera	1	-1	-1	1	1	0	0	-1	0	1	1	-1	1	0	1	0	0	0.5	0	0	0	0	1	1	0	1	0	1	1	1	1	1	0	0	0	0	0	0.5	-1	0	0	1	0	1	0.5	1	0	1
HT4-WGXT	Nagongera	0.5	0	-1	1	1	0	0	0.5	-1	1	1	0.5	1	0	1	0	0	-1	0	0	0	-1	-1	1	0	1	0	1	1	-1	-1	1	0	0.5	0	0	0	0	1	-1	0	-1	0	1	-1	1	0	1
HT4-WPZN	Nagongera	0.5	1	-1	1	1	0	0	1	-1	1	1	1	1	0	1	0	0	-1	0	0	0	0	1	1	0	1	0	0	1	0.5	0.5	1	0	0.5	0	0	0	0	1	0	0	1	0	1	0.5	1	0	1
HT4-WQ2V	Nagongera	0.5	0	0.5	1	1	0	0	1	0	1	1	-1	1	0	1	0	0	0	0	0	0	0	1	1	0	1	0	1	1	1	1	1	0	0.5	0	0	0	0	1	0	0	0	0	1	1	1	0	1
HT4-WRZV	Nagongera	1	0	1	1	-1	0	0	1	0	1	1	-1	1	0	1	0	0	0	0	0	0	0	1	1	0	1	0	1	1	1	1	1	0	0.5	0	0	0	0.5	1	0	0	1	0	1	0	1	0	1
HT4-WS78	Nagongera	0.5	0.5	-1	1	1	0	0	1	-1	1	1	1	1	0	1	0	0	-1	0	0	0	0	1	1	0	1	0	0.5	1	0.5	1	0.5	0	0	0	0.5	0	0.5	1	0	0	0.5	0	1	1	1	0	1
HT4-WSM6	Nagongera	0.5	0	-1	1	1	0	0	0.5	-1	1	1	0.5	1	0	1	0	0	-1	0	0	0	-1	1	1	0	1	0	0.5	1	0	-1	1	0	0	0	0.5	0	0.5	1	0.5	0	1	0	1	-1	1	0	1
HT4-WTSY	Nagongera	0.5	0	0.5	1	-1	0	0	1	0	1	0.5	-1	1	0	1	0	0	0.5	0.5	0	0	0	1	1	0	1	0.5	1	1	1	1	1	0	-1	0	0	-1	-1	-1	1	0	0.5	0	1	0.5	1	0.5	1
HT4-WTXU	Nagongera	0.5	0	-1	1	1	0	0	1	-1	1	0	-1	1	0	1	0	0	-1	0	0	0	0	0.5	0.5	0.5	1	0	0	-1	0	-1	1	0	-1	0	0	0	0	1	0	0	1	0	1	0.5	1	0	1
HT4-WVSR	Nagongera	1	0	1	1	1	0	0	1	0	1	1	-1	1	0	1	0	0	0.5	0	0	0	0	1	1	0	1	0	0.5	1	1	1	1	0	0	0	0	0	0	1	0	0	1	0	1	0.5	1	0	1
HT4-WWMM	Nagongera	0	0	-1	1	-1	0	0	0.5	-1	1	1	1	-1	0	1	0	0	-1	0	0	0	0	1	1	0	1	0	0.5	1	0.5	1	1	0	-1	0	0.5	0	0.5	1	0	0	1	0	1	0.5	0.5	0	1
HT4-WWWW	Nagongera	0	0	0	1	-1	0	0	1	-1	1	1	-1	-1	0	1	0	0.5	0	0	-1	0	0	-1	-1	0	1	0	0.5	1	1	-1	-1	0	-1	0	-1	-1	-1	-1	-1	0	0	0	1	-1	1	0	1
HT4-WX2W	Nagongera	0	0	0	1	1	0.5	0	0.5	0	1	-1	-1	1	0	1	0	0	0	0	0	0	-1	-1	1	0	1	0	1	1	-1	-1	1	0	-1	0	0	0	0.5	1	-1	0	-1	0	1	-1	1	0	1
HT4-WX9S	Nagongera	1	-1	-1	1	1	0	0	-1	0	1	1	-1	1	0	1	0	0	0	0	0	0	0	1	1	0	1	0	0.5	1	0.5	1	1	0	0.5	0	0.5	0	1	-1	0	0	1	0	1	0.5	1	0	1
HT4-WXLV	Nagongera	0.5	0.5	1	1	-1	0	0	1	0	0.5	1	-1	0.5	0	1	0	0	0.5	0	0	0	0	-1	1	0	1	0	0.5	1	0.5	1	-1	0	-1	0	0	0	-1	-1	0	0	1	0	1	0.5	1	0	1
HT4-WZ6M	Nagongera	0.5	0	1	1	-1	0	0	1	0	1	1	-1	1	0	1	0	0	0	0	0	0	-1	1	1	0	1	0	0.5	1	-1	1	-1	0	-1	0	0	0	-1	-1	0.5	0	1	0	1	0.5	1	0	1
HT4-WZBS	Nagongera	0.5	0	1	1	1	0	0	1	0	1	1	-1	1	0	1	0	0	0	0	0	0	0	1	1	0	1	0	1	1	1	1	1	0	0	0	0	0	1	1	0.5	0	1	0	1	0.5	1	0	1
HT4-WZHB	Nagongera	0.5	0	-1	1	1	0	0	0.5	-1	1	1	-1	1	0	1	0	0	-1	0	0	0	0	1	1	0	1	0	1	1	1	0	1	0	0.5	0	0	0	0.5	1	-1	0	-1	0	1	-1	1	0	1
HT4-WZKP	Nagongera	0	0	1	1	1	0	0	1	0	1	0.5	-1	1	0	1	0	0	0	0	0	0	0	1	1	0	1	0	1	1	0	1	1	0	0.5	0	0	0	0.5	1	0.5	0	1	0	1	0	1	0	1
HT4-WZU3	Nagongera	0.5	0.5	-1	1	1	0	0	1	-1	1	1	0.5	1	0	1	0	0	-1	0.5	0	0	0	1	1	0	1	0	1	1	0.5	1	1	0	0	0	0	0	0	1	0	0	1	0	1	-1	1	0	1
HT4-X2V5	Nagongera	0.5	0	1	1	-1	0	0	1	0	1	1	-1	-1	0	1	0	0	0	0.5	0	0	0	1	1	0	1	0	1	1	-1	-1	1	0	-1	0	0	0	-1	-1	0.5	0.5	1	0	1	0.5	1	0	1
HT4-X2X5	Nagongera	0	0	-1	1	-1	0	0	1	-1	1	-1	0.5	-1	0	1	0	0	-1	0	0	0	-1	1	1	0	1	0	1	1	1	1	1	0	-1	0	0.5	0	0.5	1	0.5	0	1	0	1	0.5	1	0	1
HT4-X365	Nagongera	0.5	0	-1	1	1	0	0	1	-1	1	1	0	1	0	1	0	0	-1	0	0	0	0	1	1	0	1	0	1	1	1	1	1	0	0.5	0	0	0	0	1	0.5	0	1	0	1	0	1	0	1
HT4-X3LY	Nagongera	0	0	1	1	1	0	0	1	0	1	1	-1	1	0	1	0	0	0	0	0	0	0	1	1	0	1	0	0.5	1	1	1	1	0	0.5	0	0	0	0	1	0	0	1	0	1	1	1	0	1
HT4-X478	Nagongera	0	0	-1	1	-1	0	0	0.5	-1	1	-1	0.5	-1	0	1	0	0	-1	1	-1	0	-1	1	1	0	1	0	1	0.5	-1	-1	-1	-1	-1	0	0	-1	-1	-1	-1	0	-1	0	1	-1	1	0	1
HT4-X5AX	Nagongera	0.5	0	-1	1	-1	0	0	0.5	-1	1	1	0.5	-1	0	1	0	0.5	-1	0	0	0	-1	1	0.5	0	1	0	1	1	0.5	1	-1	0	-1	0	0.5	0.5	-1	1	0	0	1	0.5	1	-1	0.5	0	1
HT4-X62S	Nagongera	0.5	-1	-1	1	1	0	0	-1	0	0.5	1	-1	1	0	1	0	0	0	0.5	0	0	0	1	1	0	1	0	0.5	1	0.5	1	1	0.5	0.5	0	0	0	0.5	-1	0	0	1	0	1	0.5	0.5	0	1
HT4-X66Q	Nagongera	0.5	0.5	0.5	1	-1	-1	0	1	0	1	-1	-1	-1	0	1	-1	1	0	1	0	0	-1	-1	0.5	0	1	0	1	1	-1	-1	-1	0	1	0	0	0	-1	-1	-1	0	-1	0	-1	-1	1	-1	1
HT4-X69W	Nagongera	0.5	0	-1	1	1	0	0	1	-1	1	1	1	1	0	1	0	0	-1	0	0	0	0	1	1	0	1	0	1	1	0.5	1	1	0	0	0	0	0	0	1	0	0	0.5	0	1	1	1	0	1
HT4-X6HX	Nagongera	0.5	0	-1	1	1	0	0	1	-1	1	1	0.5	1	0	1	0	0	-1	0	0	0	0	1	1	0	1	0	0	1	1	1	1	0	0	0	0	0	0	1	0	0	1	0	1	1	1	0	1
HT4-X6N3	Nagongera	0.5	0	-1	1	1	0	0	1	-1	1	0.5	0.5	1	0	1	0	0	-1	0	0	0	0	1	1	0	1	0	0.5	1	1	1	1	0	0.5	0	0	0	0	1	0	0	0.5	0	1	1	1	0	1
HT4-X6X8	Nagongera	0.5	0	1	1	1	0	0	-1	0	1	0.5	-1	1	0	1	0	0	-1	0	0	0	0	-1	1	0	1	0	1	1	1	-1	1	0	0	0	0.5	0	0	1	0	0	1	0	1	1	1	-1	1
HT4-X9NZ	Nagongera	0.5	0	-1	1	1	0	0	1	-1	0.5	1	1	1	0	1	0	0	-1	0	0	0	0	1	1	0	1	0	0.5	1	0.5	1	1	0	0	0	0	0	0.5	1	-1	0	1	0	1	0.5	1	0	1
HT4-XA4P	Nagongera	1	0	-1	1	1	0	0	1	-1	1	1	0.5	1	0	1	0	0	-1	0	0	0	0	1	1	0	1	0	0.5	1	1	1	1	0	0.5	0	0	0	0	1	0	0	1	0	1	0.5	1	0	1
HT4-XBZH	Nagongera	0.5	0.5	1	1	-1	0	0	1	0	1	1	-1	-1	0	1	0	0	0	0	0	0	0	-1	1	0	1	0	1	1	0.5	1	1	0	-1	0	0	0	-1	-1	0.5	0	1	0	1	0.5	0.5	0	1
HT4-XC6D	Nagongera	1	0	1	1	1	0	0	1	0	1	1	-1	1	0	1	0	0	0	0	0	0	-1	1	1	0	1	0	1	1	-1	1	1	0	0.5	0	0	0	1	1	0	0	1	0	1	0.5	1	0	1
HT4-XC8Y	Nagongera	0.5	0	-1	1	1	0	0	1	-1	1	0.5	1	1	0	1	0	0	-1	0	0	0	0	1	1	0	1	0.5	0.5	1	0.5	0.5	1	0.5	0	0	0	0	0.5	1	0	0	1	0	1	0.5	1	0	1
HT4-XCHC	Nagongera	0	0	-1	-1	-1	0	0	-1	-1	0.5	1	0.5	-1	0	1	0	0	-1	0	0	0	-1	-1	-1	0	1	0	-1	1	0	-1	-1	0	0	0	1	-1	-1	-1	-1	0	-1	0	-1	-1	1	0	1
HT4-XCRB	Nagongera	0.5	1	-1	1	1	0	0	1	-1	1	1	1	1	0	1	0	0	-1	0	0	0	0	1	1	0	1	0	0.5	1	1	1	1	0	0.5	0	0	0	0	1	0	0	1	0	1	0.5	1	0	1
HT4-XCWT	Nagongera	0.5	0	0.5	1	1	0	0	1	0	1	0.5	-1	1	0	1	0	0	0	0	0	0	0	1	1	0	1	0	1	1	0.5	1	1	0	0	0	0	0	0.5	1	0	0	1	0	1	-1	1	0	1
HT4-XDHA	Nagongera	1	0.5	-1	1	-1	-1	0	0.5	-1	1	-1	-1	-1	0	1	0	0	-1	0	0	0	-1	-1	0.5	0	1	0	0.5	1	-1	0.5	1	0.5	-1	0	0	0	-1	-1	-1	0	-1	0	-1	-1	1	0	1
HT4-XEJF	Nagongera	1	0	1	1	1	0	0	1	0	1	1	-1	1	0	1	0	0	0	0	0	0	0	1	1	0	1	0	1	1	1	1	1	0	1	0	0	0	0	1	0	0	1	0	1	1	1	0	1
HT4-XGQ3	Nagongera	0.5	0	0.5	-1	1	0.5	0	1	0	1	-1	-1	0.5	0	1	0	0	0	0	0	0	-1	-1	0.5	0	1	0	1	1	-1	-1	1	0	-1	0	0	0	0.5	1	-1	0	-1	0	-1	-1	1	0	1
HT4-XGSG	Nagongera	0.5	0	0.5	1	-1	0	0	1	0	1	1	-1	0.5	0	0.5	0	0	0	0	0	0	0	1	0.5	0	1	0	0.5	1	0.5	1	1	0	-1	0	0.5	0	-1	-1	0.5	0	1	0	1	0.5	1	0	0.5
HT4-XJUX	Nagongera	1	-1	-1	1	1	0	0	-1	0	1	1	-1	1	0	0	0	0	0	0	0	0	0	1	1	0	1	0	1	1	0	1	1	0	0	0	0	0	1	-1	0	0	1	0	1	1	1	0	1
HT4-XLS6	Nagongera	0.5	-1	-1	1	-1	0	0	-1	0	1	1	-1	-1	0	1	0	0	0	0	0	0	0	1	1	0	1	0	1	1	0.5	1	-1	0	-1	0	0	0	1	-1	0	0	1	0	1	1	1	0	1
HT4-XMA6	Nagongera	1	0	-1	1	-1	0	0	1	-1	1	1	1	0.5	0	1	0	0	-1	0	0	0	0	1	0.5	0	1	0	0.5	1	1	0.5	1	0	0	0	0	0	0	1	0.5	0	0.5	0	1	0	1	0	1
HT4-XMFH	Nagongera	0.5	0.5	-1	1	1	0	0	1	-1	1	1	1	1	0	1	0	0	-1	0	0	0	0	1	1	0	1	0	1	1	1	1	1	0	0	0	0.5	0	0	1	0	0	1	0	1	0.5	1	0	1
HT4-XQMD	Nagongera	0.5	0	-1	1	1	0	0	1	-1	1	1	1	1	0	1	0	0	-1	0	0	0	0	1	1	0	1	0	0.5	1	0.5	1	1	0	0.5	0	0	0	0.5	1	0	0	0.5	0	1	0	1	0	1
HT4-XQMQ	Nagongera	0.5	0	1	1	-1	0	0	1	0	0.5	1	-1	-1	0	1	0	0	0	0	0	0	-1	-1	1	0	1	0	0.5	1	-1	-1	-1	0	-1	0	0	0	-1	-1	0	0	1	0	1	0	1	0	1
HT4-XRK4	Nagongera	0.5	0	0.5	1	1	0	0	1	0	1	1	-1	1	0	1	0	0	0	0	0	0	0	1	1	0	1	0	1	1	0.5	1	1	0	0.5	0	0	0	0	1	0	0	1	0	1	1	1	0	1
HT4-XRTD	Nagongera	0.5	0.5	1	1	-1	0	0	1	0	0.5	1	-1	-1	0	0.5	0	-1	0	0	0	0	0	-1	0.5	0	1	0	0.5	1	-1	-1	-1	0.5	-1	0	0	0	-1	-1	0.5	0	1	0	1	-1	1	0	1
HT4-XTHL	Nagongera	0.5	0	-1	0.5	1	0	0	0.5	-1	1	1	0.5	1	0	1	0	0	-1	0	0	0	-1	1	1	0	1	0.5	0.5	1	0.5	0.5	1	0	-1	0	0	0	0.5	1	0.5	0	1	0	1	0.5	1	0	1
HT4-XURR	Nagongera	1	0	1	1	1	0	0	1	0	1	1	-1	0.5	0	1	0	0	0	0.5	0	0	0	1	1	0	1	0	0.5	1	0.5	1	1	0	0	0	0	0	0.5	1	0.5	0	1	0	1	0	0.5	0.5	1
HT4-XVB2	Nagongera	0.5	0	-1	1	1	0	0	1	-1	1	1	1	1	0	1	0	0	-1	0	0	0	0	1	1	0	1	0	1	1	1	1	1	0	0.5	0	0	0	1	1	0	0	1	0	1	1	1	0	1
HT4-XVLW	Nagongera	0.5	0.5	-1	1	-1	0	0	0.5	-1	1	1	0.5	0.5	0	1	0	0	-1	0.5	0	0	0	0.5	1	0	1	0	0.5	1	0.5	0.5	1	0.5	0.5	0	0	0	0.5	1	0	0	1	0	1	0.5	1	0	1
HT4-XWCF	Nagongera	1	0	-1	-1	-1	0	0	0.5	-1	1	1	0.5	-1	0	1	0	0	-1	0	0	0	-1	-1	-1	0	1	0	0	1	-1	-1	-1	0	-1	0	1	-1	1	-1	0	0	-1	0	1	-1	1	0	1
HT4-XWNC	Nagongera	0.5	0.5	-1	1	1	0	0	1	-1	1	1	1	1	0	1	0	0	-1	0	0	0	0	1	1	0	1	0	1	1	0.5	0.5	1	0	0	0	0	0	0	1	0	0	1	0	1	1	1	0	1
HT4-XZXN	Nagongera	0.5	0.5	0.5	1	1	0	0	0.5	0	1	0.5	-1	1	0	1	0	0	0	0	0	0	0	1	1	0	1	0	1	1	1	1	1	0	0.5	0	0.5	0	0.5	1	0	0	1	0	1	0.5	0.5	0	1
HT4-Y3PS	Nagongera	0.5	0.5	1	1	0.5	0	0	-1	0	1	-1	-1	0.5	0	1	0	0	-1	0.5	0	0	0	-1	1	0	1	0	1	1	-1	-1	1	0	0	0	0	0	0	1	0.5	0	-1	0	1	-1	1	-1	1
HT4-Y4U6	Nagongera	0.5	0	1	1	0.5	0	0	0.5	0.5	1	0.5	-1	1	0	1	0	0	0.5	0	0	0	0	1	1	0	1	0	0.5	1	1	1	1	0	0.5	0	0	0	0	1	0	0	0.5	0	1	0.5	1	0	1
HT4-Y6MF	Nagongera	0.5	0	1	1	-1	0	0	1	0	0.5	1	-1	1	0	1	0	0	0	0	0	0	0	1	1	0	1	0	0.5	1	1	1	1	0.5	-1	0	0	0	0.5	1	0.5	0	1	0	1	0.5	1	0	1
HT4-YB54	Nagongera	1	0.5	0.5	-1	-1	0	0	1	0	1	-1	-1	-1	0	1	0	0	0	0.5	0	0	-1	-1	0.5	0	1	0.5	1	1	-1	-1	-1	0	-1	0	0	0	-1	-1	-1	0	-1	0	1	-1	1	0.5	1
HT4-YBH5	Nagongera	0.5	0.5	-1	1	1	0	0	0.5	-1	1	0.5	0.5	1	0	1	0	0	-1	0	0	0	0	1	1	0	1	0	1	1	-1	1	1	0	0.5	0	0	0	0.5	1	0	0	0.5	0	1	0.5	1	0	1
HT4-YCHX	Nagongera	0.5	0.5	1	1	0.5	0	0	1	0	1	0.5	-1	1	0	1	0	0	0.5	0	0	0	0	1	1	0	1	0	1	1	1	1	1	0	0.5	0	0	0	0.5	1	0	0	1	0	1	1	1	0	1
HT4-YF84	Nagongera	0.5	-1	-1	1	1	0	0	-1	0	1	1	-1	1	0	1	0	0	0	0	0	0	0	1	1	0	1	0	0.5	1	0.5	1	1	0	0.5	0	0	0	0.5	-1	0	0	1	0	1	-1	1	0	1
HT4-YGTE	Nagongera	0.5	0.5	-1	1	1	0	0	1	-1	1	1	1	1	0	1	0	0.5	-1	0	0	0	0	1	1	0	1	0	0.5	1	1	1	1	0	0.5	0	0	0	0.5	1	0	0	0.5	0	1	1	1	0.5	1
HT4-YK7Q	Nagongera	0	0	1	1	1	0	0	1	0	1	1	-1	0.5	0	0.5	0	0	0	0	0	0	0	1	1	0	1	0	1	1	0.5	1	1	0	0.5	0	0.5	0	0.5	1	0	0	1	0	1	0.5	1	0	1
HT4-YM9D	Nagongera	-1	0	0	-1	0.5	-1	0	0.5	-1	1	-1	-1	-1	0	1	0	0	0	0.5	0	-1	-1	-1	0.5	-1	-1	-1	-1	-1	-1	-1	-1	0	-1	0	0	-1	-1	-1	-1	-1	-1	-1	-1	-1	-1	-1	0.5
HT4-YNYE	Nagongera	0	0	1	1	1	0	0	1	0	1	1	-1	1	0.5	1	0	0	0	0	0	0	0	1	1	0	1	0	1	1	1	1	1	0	0.5	0	0	0	1	1	0	0	1	0	1	0	1	-1	1
HT4-YQG8	Nagongera	0.5	0.5	-1	-1	1	0	0	1	-1	1	1	1	1	0	1	0	0.5	-1	0.5	0	-1	-1	-1	1	0	1	0	0.5	1	1	-1	-1	0	0	0	0	0	0.5	1	0.5	0	1	0	1	0.5	1	0	1
HT4-YR6P	Nagongera	0.5	-1	-1	1	1	0	0.5	-1	0.5	1	1	-1	1	0	1	0	0	0.5	0	0	0	0	1	1	0	1	0	0.5	1	1	1	1	0	-1	0	0.5	0	0.5	-1	0.5	0	1	0	1	0.5	1	0	1
HT4-YR8V	Nagongera	0.5	0	-1	1	1	0	0	1	-1	1	1	1	1	0	1	0	0	-1	0	0	0	0	1	1	0	1	0	1	1	0.5	1	1	0	0.5	0	0	0	0.5	1	0.5	0	1	0	1	0.5	1	0	1
HT4-YV6N	Nagongera	0.5	-1	-1	1	-1	0	0	-1	0	1	-1	-1	-1	0.5	1	0	0.5	0.5	0.5	-1	0	-1	-1	1	0	1	0	0.5	1	0.5	-1	-1	0	-1	0	0.5	-1	1	-1	1	0	-1	0	1	-1	0.5	0.5	0.5
HT4-YWX5	Nagongera	0.5	0.5	1	0.5	1	0	0	1	0	1	1	-1	1	0	1	0	0	0	0	0	0	0	1	1	0	1	0.5	0.5	1	0.5	1	1	0	0	0	0	0	0.5	1	0	0	1	0	1	0.5	1	0	1
HT4-YZLV	Nagongera	0.5	-1	-1	1	-1	0.5	0	-1	0	1	-1	-1	-1	0	1	0	0	0	0	0	0	-1	-1	1	0	1	0	0.5	1	-1	-1	-1	0	-1	0	0	0	-1	-1	-1	-1	-1	0	-1	0.5	-1	0	1
HT4-ZEE7	Nagongera	0.5	-1	-1	1	1	0	0	-1	0	1	1	-1	1	0	1	0	0	0	0	0	0	-1	-1	1	0	1	0	1	1	0.5	-1	1	0.5	-1	0	0	0	0.5	-1	0	0	-1	0	1	0.5	1	0	1
HT4-ZK6C	Nagongera	0.5	0.5	1	1	1	0	0	-1	0	1	1	-1	1	0	1	0	0	-1	0	0	0	0	-1	1	0	1	0	0.5	1	-1	-1	1	0	0	0	0.5	0	0	1	0	0	-1	0	1	-1	0.5	-1	1
HT4-ZP7J	Nagongera	0.5	0.5	-1	1	1	0.5	0	1	-1	0.5	1	1	1	0	1	0	0	-1	0	0	0	0	1	1	0	1	0	0.5	1	0.5	-1	1	0	0	0	0	0	0	1	0	0	1	0	1	0.5	1	0	1
HT4-ZSVB	Nagongera	0.5	0.5	1	1	0.5	0	0	1	0	1	0.5	-1	1	0	1	0	0	0.5	0	0	0	0	1	1	0	1	0	0.5	1	0.5	1	1	0	0	0	0	0	0	1	0	0	1	0	1	0.5	1	0	1
HT4-ZUXY	Nagongera	0.5	0.5	1	1	1	0	0	1	0	1	1	-1	1	0	1	0	0	0	0.5	0	0	0	1	1	0	1	0	0.5	1	1	1	1	0	0	0	0.5	0	0.5	1	0.5	0	1	0	1	0.5	1	0	1
HT4-ZXU3	Nagongera	1	0	-1	-1	1	0	0	1	-1	1	1	1	1	0	1	0	0	-1	0	0	0	0	-1	1	0	1	0	0.5	1	1	0.5	-1	0	0	0	0	0	0	1	0	0	1	0	1	0	1	0	1
HT4-ZZF4	Nagongera	1	-1	-1	-1	1	0	0	1	-1	1	1	1	-1	0	1	-1	-1	-1	-1	0.5	0	-1	-1	-1	-1	-1	0	-1	-1	-1	-1	-1	-1	-1	0	0	0	0.5	1	0	0	1	0	1	0.5	1	0	1
HK4-2HXN	Kihihi	1	0	-1	1	1	0	0	1	-1	1	0	1	1	0	1	0	0	-1	0	0	0	0	1	1	0	1	0	1	1	1	1	1	0	0	0	0	0	0	1	0	0	0	0	1	0	1	0	1
HK4-2NLK	Kihihi	0.5	-1	1	1	1	0	0	-1	0	1	1	-1	1	0	1	0	0	0	0	0	0	0	1	1	0	1	0	0	1	0.5	1	1	0	0	0	0.5	0	0	1	0.5	0	1	0	1	0.5	1	0	1
HK4-335P	Kihihi	0	0	0.5	1	0.5	0	0	1	-1	1	1	-1	0.5	0	1	0	0	-1	0	0	0	0	0.5	1	0	1	0	1	1	0	0.5	1	0	0	0	0	0	0.5	-1	0	0	-1	0	1	0.5	1	-1	1
HK4-3AUZ	Kihihi	0.5	0.5	0.5	-1	1	0	0	0.5	0	1	-1	0.5	-1	0	1	0	0	0	0	0	0	-1	1	1	0	1	0	1	1	-1	-1	1	0	-1	0	0	0	0	1	-1	0	1	0	0.5	0	1	0	-1
HK4-3NFE	Kihihi	0	-1	-1	-1	-1	0	0	1	0	1	1	-1	-1	0	1	0	0	-1	0	0	0	-1	1	1	0	1	0	0	1	0	0.5	1	0	-1	0	0	-1	1	-1	0	0	-1	0	1	1	0.5	-1	1
HK4-3TKE	Kihihi	0	0	-1	1	1	0	0	1	-1	1	1	0.5	1	0	1	0	0	-1	0	0	0	0	1	1	0	1	0	0	1	0	1	1	0	-1	0	0	0	0	1	0	0	1	0.5	1	1	1	0	1
HK4-3YPW	Kihihi	0.5	0	-1	-1	-1	-1	0	0.5	-1	-1	1	0.5	-1	0	-1	0	-1	-1	0	-1	0	-1	-1	-1	0	-1	-1	0	-1	0	0.5	-1	0	-1	-1	-1	-1	-1	-1	-1	0	1	-1	-1	-1	-1	0.5	-1
HK4-3ZXH	Kihihi	1	0	-1	1	1	0	0	-1	0	1	1	-1	-1	0	1	0	0	-1	0	0	0	0	-1	-1	0	1	0	1	1	-1	1	1	0	0	0	0	0	0.5	-1	0	0	1	0	1	0.5	1	0.5	1
HK4-4JBL	Kihihi	0.5	-1	-1	1	-1	0	-1	-1	0	0.5	-1	-1	-1	-1	1	-1	-1	-1	0.5	0	0	-1	-1	-1	0	1	-1	1	1	-1	-1	-1	0	-1	-1	0.5	0	-1	-1	-1	0	-1	-1	-1	-1	1	0.5	-1
HK4-4JT8	Kihihi	0	0	1	1	1	0	0	1	0	1	1	-1	1	0	1	0	0	0	1	0	0	0	1	1	0	1	0	0	1	1	1	1	1	0	0	0	0	1	1	0	0	1	0	1	0	1	0	1
HK4-4L98	Kihihi	1	-1	-1	1	-1	-1	0	-1	0	1	-1	-1	-1	-1	-1	0	0	0.5	0	0	0	-1	-1	-1	0	0.5	0.5	0.5	-1	1	-1	-1	0	-1	-1	-1	0	-1	-1	-1	-1	-1	0	-1	-1	-1	-1	1
HK4-4MJU	Kihihi	0.5	-1	-1	1	1	0.5	0	-1	0	1	1	-1	1	0	1	0	0	0.5	0	0	0	0	1	1	0	1	0	0	1	1	1	1	0	0	0	0	0	0.5	-1	0	0	1	0	1	1	1	0	1
HK4-4NXM	Kihihi	0	1	-1	1	-1	-1	0	0.5	0	1	-1	-1	-1	0	1	-1	0	0	0	0	0	-1	-1	-1	0	1	-1	1	1	-1	-1	-1	0	-1	-1	0	-1	-1	-1	-1	-1	-1	-1	-1	0.5	-1	-1	-1
HK4-4RTG	Kihihi	-1	0	-1	1	-1	0	0	-1	0	-1	-1	-1	-1	-1	1	0	0	-1	0	0	0	-1	-1	-1	0	-1	-1	1	1	-1	-1	-1	-1	-1	-1	0	-1	-1	-1	-1	0	-1	0	0.5	-1	-1	0	1
HK4-4WQ3	Kihihi	1	-1	-1	1	-1	0	0	0.5	0	1	-1	-1	-1	0	1	0	0	-1	0	0	0	-1	-1	1	0	-1	0	1	1	-1	1	1	0	-1	0	0	0	-1	-1	0	-1	-1	-1	0.5	0	1	0	-1
HK4-4YTU	Kihihi	1	-1	1	1	1	0	0	1	0	1	1	-1	-1	0	1	0	0	-1	0	0	0	0	1	1	0	1	0	1	1	0.5	1	1	0	1	0	0	0	-1	-1	1	0	1	0	1	0.5	1	0	1
HK4-524T	Kihihi	1	-1	-1	1	1	0	0	-1	0	1	1	-1	1	0	1	0	0	0	0	0	0	0	1	1	0	1	0	1	1	1	1	1	1	0	0	1	0	1	-1	0	0	1	0	1	0	1	0	1
HK4-53NC	Kihihi	0	1	1	-1	1	-1	0	-1	-1	1	1	-1	-1	0	-1	-1	0	-1	0	0	0	0	0.5	1	-1	1	1	0	1	0.5	-1	1	-1	0.5	0	0	-1	-1	-1	0	-1	-1	0	1	-1	1	0	1
HK4-56S8	Kihihi	0	0	-1	1	0.5	-1	-1	-1	-1	1	-1	-1	-1	0	1	0	0	-1	0	0	0	0	-1	-1	0	1	0	1	0.5	0.5	0.5	1	0	-1	-1	-1	0	0.5	-1	-1	-1	-1	0	1	1	-1	-1	1
HK4-5K2B	Kihihi	0.5	0	-1	1	1	0	0	1	-1	1	1	1	1	0	1	0	0	-1	0	0	0	0	1	1	0	1	0	1	1	1	0.5	1	0.5	0.5	0	0	0	0	1	0	0	1	0	1	0.5	1	0	1
HK4-69MS	Kihihi	0	0	-1	1	-1	0	0	-1	0	-1	1	-1	-1	0	-1	0	-1	0	-1	-1	0	-1	1	-1	-1	0.5	0	-1	-1	1	-1	-1	0	0	0	0	0	-1	-1	0	-1	-1	-1	-1	-1	-1	0	1
HK4-69QK	Kihihi	0	0	1	1	-1	0	0	0.5	0	1	1	-1	-1	0	1	0	-1	0	0	0	0	0	-1	0.5	0	1	0	1	1	1	1	1	0	-1	0	0	0.5	-1	-1	0	0	1	0	1	-1	1	0.5	1
HK4-6DD4	Kihihi	1	0	-1	1	1	0	0	1	0	1	1	-1	-1	0	1	0	0	-1	0	0	0	0	-1	1	0	1	0	1	1	0	1	1	0	0	0	0	0	-1	-1	0	0	1	0	1	-1	1	0	1
HK4-6GLJ	Kihihi	0.5	0	-1	1	-1	0	0	1	-1	1	1	0.5	-1	0	1	0	0	-1	0	0	0	0	-1	0.5	0	1	0.5	1	1	0.5	-1	-1	0	-1	0	0	0	-1	-1	-1	0	-1	0	1	-1	1	0	1
HK4-6HXT	Kihihi	0.5	-1	1	1	-1	0	0	-1	-1	0.5	1	-1	-1	0	1	0	0	-1	-1	0	-1	0	-1	1	0	1	-1	0	1	0	1	-1	0	0	0	0	0	-1	-1	0.5	0	1	0	-1	1	1	-1	1
HK4-6K3J	Kihihi	0	0	0.5	1	-1	0	0	0.5	0	0.5	1	-1	-1	0	1	0	0	0	0	0	0	-1	-1	1	0	1	0	1	1	-1	-1	-1	0	-1	0	0.5	0	-1	-1	0.5	0	-1	0	1	-1	1	0	1
HK4-6MFW	Kihihi	0	0	1	1	1	0	0	-1	0	1	1	-1	1	0	1	0	0	-1	0	0	0	0	-1	1	0	1	0	1	1	1	-1	1	0	0	0	0	0	0	1	0	0	1	0	1	0.5	1	-1	1
HK4-6N4W	Kihihi	1	0	-1	1	1	0	0	1	-1	1	1	-1	1	0	1	0	0	-1	0	0	0	0	-1	1	0	1	0	0	1	1	-1	1	0	-1	0	0	0	0	-1	-1	0	-1	0	-1	-1	1	-1	1
HK4-6SZB	Kihihi	1	0	-1	1	-1	0	0	-1	0	1	1	-1	0.5	0	1	0	0	-1	0	0	0	0	1	1	0	1	0	1	1	1	-1	1	0	-1	0	0	0	0.5	-1	1	0	1	0	1	-1	1	-1	1
HK4-6XKL	Kihihi	0.5	0.5	1	1	1	0	0	1	0	1	1	1	1	0	1	0	0	0	0	0	0	0	0.5	1	0	1	0	0.5	1	0.5	-1	1	0.5	0.5	0	0	0	1	1	0	0	1	0	1	0.5	1	0	1
HK4-72QK	Kihihi	1	0	1	1	1	0	0	1	0	1	1	1	1	0	1	0	0	0	0	0	0	0	0.5	1	0	1	0	1	1	1	-1	1	0	1	0	0	0	0	1	0	0	1	0	1	1	1	0	1
HK4-74T7	Kihihi	1	0	1	1	1	0	0	1	0.5	1	1	1	1	0	1	0	0	0.5	0	0	0	0	1	1	0	1	0	1	1	1	-1	1	0	0.5	0	0	0	0	1	0	0	0	0	1	1	1	0	1
HK4-75CZ	Kihihi	0.5	0	-1	1	1	0	0	0.5	0	1	-1	-1	-1	0	1	0	0	0	0	0	-1	-1	1	-1	0	1	0	-1	1	0.5	-1	1	-1	0	0	-1	-1	-1	-1	0.5	0	1	0	-1	-1	-1	0.5	1
HK4-76BE	Kihihi	0.5	-1	0.5	-1	-1	0	0	-1	0	1	1	-1	-1	0	1	0	0	0	0.5	0	0	0	1	1	0	1	0	0.5	1	0.5	1	1	0	-1	0	0.5	0	-1	-1	0	0	1	0	1	0.5	-1	-1	1
HK4-774D	Kihihi	1	0	0.5	1	0	0	0	1	0	1	1	-1	1	0	1	0	0	0	0	0	0	-1	1	1	0	1	0	1	1	0.5	-1	1	0	0.5	0	0	0	0	1	0	0	1	0	1	0.5	1	0	1
HK4-7HD6	Kihihi	0.5	0	0.5	1	1	0	0	1	0	1	1	0.5	1	0	1	0	0	0	0	0	0	-1	1	1	0	1	0	1	1	0.5	-1	1	0	0.5	0	0.5	0	0.5	1	-1	0	1	0	1	0.5	1	0.5	1
HK4-7QXK	Kihihi	1	-1	-1	1	1	0	0	1	0	1	-1	-1	1	0	1	0	0	0.5	0	0	0	-1	1	1	0	1	0	1	1	0.5	1	1	0	0	0	0	0	0.5	-1	0	0	-1	0	1	-1	1	0	1
HK4-82F3	Kihihi	0.5	0	0.5	1	-1	0	0	0.5	-1	1	-1	-1	-1	0	1	0	-1	-1	0	0	0	-1	-1	1	0	-1	0	0	1	-1	-1	0	0	0	0	0	0	-1	-1	0	0	-1	0	0.5	-1	1	-1	0.5
HK4-8B3U	Kihihi	-1	-1	-1	-1	-1	-1	0	-1	0	-1	-1	-1	-1	-1	1	0	-1	0	0	0	0	-1	-1	-1	0	1	-1	-1	1	0	-1	-1	0	-1	-1	-1	-1	-1	-1	-1	-1	-1	0	-1	1	1	0	1
HK4-8F23	Kihihi	1	-1	1	1	1	0	0	-1	0	1	1	-1	-1	0.5	1	0	0	-1	0	0	0	0	-1	1	0	1	0	0.5	1	1	-1	1	0	-1	0	0.5	0	-1	-1	0	0	0.5	0	0.5	0.5	1	-1	-1
HK4-8KFH	Kihihi	0.5	-1	-1	-1	-1	0	0	1	-1	1	1	-1	-1	0	1	-1	-1	0	-1	0	-1	-1	-1	-1	0	1	-1	-1	1	0	-1	-1	-1	-1	0	0	0.5	-1	-1	0	0	1	0	-1	-1	-1	-1	-1
HK4-8ZM3	Kihihi	0.5	0	0.5	1	0.5	0	0	0.5	0	1	1	-1	1	0	1	0	0	0	0.5	0	0	0	1	1	0	1	0.5	0.5	1	-1	-1	1	0	-1	0	0	0	0.5	1	0	0	1	0	1	0.5	1	0	1
HK4-9G2R	Kihihi	1	-1	-1	1	1	0	0	-1	0	1	0	-1	0.5	0	1	0	0	0	0	0	0	0	1	1	1	1	0	0.5	1	0.5	0.5	1	0	1	0	0	0	-1	-1	0	0	1	0	1	0	1	-1	1
HK4-9GS3	Kihihi	0.5	-1	-1	1	1	0	0	-1	0	1	1	-1	1	0	1	0	0	0	0.5	0	0	0	1	1	0	1	0	0.5	1	1	1	1	0	0.5	0	0	0	0.5	-1	0	0	1	0	1	0.5	1	0	1
HK4-9SAQ	Kihihi	0	-1	-1	1	1	0	0	-1	0	1	1	-1	1	0	1	0	0	1	0	0	0	0	1	1	0	1	0	0	1	1	1	1	0	0	0	0	0	0.5	-1	0	0	0	0	1	0	1	0	1
HK4-9ZK5	Kihihi	1	-1	-1	1	1	0	0	-1	0	1	1	-1	1	0	1	0	0	0	1	0	0	0	1	1	0	1	0	1	1	1	1	1	0	0	0	0	0	0.5	-1	0	0	1	0	1	1	1	0	1
HK4-A37P	Kihihi	0.5	0	1	1	1	0.5	0	1	0	0.5	1	1	0.5	0	1	0	0	0	0	0	0	0	1	1	0	1	0	0.5	1	0.5	-1	1	0	1	0	0	0	0	-1	0	0	1	0	1	0.5	1	0.5	1
HK4-AJSL	Kihihi	0	-1	-1	1	1	0	0	-1	0	1	1	-1	1	0.5	1	0	0	0.5	0	0	0	-1	-1	1	0	1	0	0	1	-1	-1	1	0	0.5	0	0	0	0.5	-1	0	0	1	0	1	-1	1	0	1
HK4-AP4B	Kihihi	1	0	1	1	1	0	0	1	0	1	1	-1	0.5	0	1	0	0	0	0	0	0	0	1	1	0	1	0	0	1	0.5	-1	1	0	0	0	1	0	0.5	1	0	0	1	1	1	-1	1	0	1
HK4-AQ4B	Kihihi	1	-1	-1	1	-1	-1	0	-1	0	-1	-1	-1	-1	0	1	0	0	0	0	0	0	0	1	-1	0	1	0	-1	1	0	-1	-1	-1	-1	0	0	-1	-1	-1	1	-1	-1	0	1	-1	1	-1	-1
HK4-ATC5	Kihihi	0	0	1	1	1	0	0	1	0	1	1	1	1	0	1	0	0	0	0	0	0	0	1	1	0	1	0	1	1	0.5	-1	1	0	0.5	0	0	0	0	1	0	0	1	0	1	1	1	0.5	1
HK4-C473	Kihihi	0.5	-1	-1	-1	-1	-1	0	-1	0	1	1	-1	-1	0	1	-1	0	-1	0	0	-1	-1	-1	1	0	1	0	0	1	-1	-1	-1	-1	-1	-1	0	0	-1	-1	-1	-1	-1	-1	-1	-1	1	0	1
HK4-CGPJ	Kihihi	0.5	-1	-1	1	1	0	0	0	-1	1	1	-1	-1	-1	-1	-1	-1	0	-1	0	-1	-1	1	1	0	-1	-1	0	-1	0.5	1	-1	0	0	0	-1	0	-1	-1	-1	-1	-1	-1	-1	-1	1	-1	-1
HK4-CWVY	Kihihi	0.5	0	0	1	-1	0	0	0.5	0	1	-1	-1	-1	0	1	0	0	0.5	0.5	0	0	-1	-1	0.5	0	1	0	1	1	-1	-1	-1	0	-1	0	0	0	-1	-1	-1	-1	-1	0	-1	-1	1	0	1
HK4-CY2P	Kihihi	0.5	0	0.5	1	1	0	-1	1	-1	-1	1	1	-1	0	1	0	-1	0.5	0	-1	0	-1	1	1	0.5	1	0	0	-1	0.5	-1	1	-1	0.5	-1	-1	0	-1	-1	-1	0	1	-1	-1	-1	1	-1	1
HK4-CZRS	Kihihi	0.5	0	1	1	1	0	0	1	0	1	1	-1	1	0	1	0	0	0	0	0	0	0	1	1	0	1	0	1	1	0.5	1	1	0	0	0	0	0	0	-1	0	0	1	0	1	0.5	1	-1	1
HK4-D7NL	Kihihi	0	0	0.5	1	-1	0	0	1	0	1	1	-1	1	0	1	0	0	0	0	0	0	0	1	1	0	1	0	0.5	1	-1	1	1	0	-1	0	0	0	-1	-1	0	0	-1	0	1	1	1	-1	1
HK4-DE8L	Kihihi	1	0	1	1	-1	0	0	1	0	1	1	0	1	0	1	0	-1	0	0	0	0	-1	1	1	-1	1	-1	0	1	-1	-1	1	0	-1	0	0	0	0	1	1	0	1	0	1	0.5	1	0	1
HK4-DFC9	Kihihi	1	0	0.5	1	1	0.5	0	0.5	0	1	1	-1	1	0	1	0	0	0	0	0	0	-1	1	1	0	1	0	1	1	-1	-1	1	0	0	0	0	0	0	1	1	0	-1	0	1	-1	1	0	1
HK4-DFCU	Kihihi	0.5	0	1	1	1	0	0	0.5	0	1	1	-1	1	0	1	0	0	0.5	0	0	0	0	1	1	0	1	0	0.5	1	0.5	1	0.5	0.5	0.5	0	0	0	0	1	0.5	0	1	0	1	0.5	1	0	1
HK4-DGEN	Kihihi	0.5	0	-1	1	1	0	0	1	0	1	1	-1	1	0	1	0	0	-1	0	0	0	0	1	1	0	1	0	0.5	1	-1	1	1	0	0.5	0	0	0	0.5	-1	0.5	0	0.5	0	1	0.5	1	-1	1
HK4-E2CC	Kihihi	0.5	0.5	0.5	1	1	0	0	1	0	1	1	-1	1	0	1	0	0	0	0	0	0	-1	-1	1	0	1	0	0.5	1	-1	-1	-1	0.5	-1	0	0	0	0.5	-1	0.5	0	1	0	1	1	1	0.5	1
HK4-EB6B	Kihihi	1	-1	-1	-1	1	0	0	-1	0	1	1	-1	-1	0	1	-1	0	-1	0	0	0	-1	-1	1	0	1	0	1	1	0	-1	1	0	-1	0	-1	-1	-1	-1	0.5	-1	-1	0	1	1	0.5	0	-1
HK4-EFKM	Kihihi	1	0	0	-1	-1	-1	0	1	0	1	-1	-1	-1	0	1	0	0	0	0	0	-1	-1	-1	0.5	0	1	0	0	1	-1	-1	-1	0	-1	0	0	-1	-1	-1	-1	0	-1	0	-1	-1	-1	0	-1
HK4-EJL7	Kihihi	0.5	0	1	1	1	0	0	-1	0	1	-1	-1	0.5	-1	1	0	0	0	0	0	0	0	-1	1	0	1	0	0.5	1	0.5	1	1	0	0	0	0	-1	-1	-1	-1	-1	-1	-1	1	-1	1	-1	-1
HK4-EKGM	Kihihi	1	0	0.5	1	1	0	0	1	0	1	0	-1	1	0	1	0	0	0	0	0	0	0	1	1	0	1	0	0	1	-1	-1	1	0	0.5	0	0	0	0	1	0	0	1	0	1	1	1	0	1
HK4-FJJN	Kihihi	0	0	-1	1	0.5	0	0	0	0	1	-1	-1	-1	0	1	-1	-1	-1	-1	0	0	-1	-1	1	0	1	0	1	1	0	-1	1	0	-1	-1	-1	0	1	-1	0.5	0	1	0	0.5	-1	1	-1	-1
HK4-GCFD	Kihihi	0.5	-1	-1	1	1	0.5	0	-1	0	1	1	-1	1	0	1	0	0	0	0.5	0	0	0	1	1	0	1	0	0.5	1	0.5	1	1	0.5	0	0	0	0	0.5	-1	0.5	0	1	0	1	0.5	1	0	1
HK4-GCZK	Kihihi	1	-1	-1	1	1	0	0	-1	0.5	0.5	1	-1	1	0	1	0	0	0.5	0	0	0	0	1	1	0	1	0	0.5	1	1	0.5	1	0	0.5	0	0	0	1	-1	0	0	0.5	0	1	0.5	1	0	1
HK4-GG32	Kihihi	0.5	0.5	1	1	1	-1	0	1	0	1	1	1	-1	0	1	0	0	0	0	0	0	0	1	1	1	1	0	1	1	-1	-1	1	0	0	0	0	0	-1	1	0	0	1	0	1	0.5	1	0	1
HK4-GH4Y	Kihihi	0	0	1	1	-1	-1	0	-1	-1	1	1	1	-1	1	1	0	0	0	0	0	0	-1	1	1	0	1	0	0	1	0.5	-1	-1	-1	-1	0	0	0	-1	1	-1	-1	1	0	1	-1	1	0	1
HK4-GM26	Kihihi	1	0	0.5	1	1	0.5	0	1	0	1	-1	-1	1	0	1	0	0	0	0	0	0	-1	1	1	0	1	0	1	1	-1	-1	1	0	0	0	0	0	0	1	-1	0	-1	0	1	-1	1	-1	1
HK4-GMAU	Kihihi	1	0	1	1	1	0	0	-1	0	1	1	-1	1	0	1	0	0	0	0	0	0	0	1	1	0	1	0	0	1	-1	1	1	0	0.5	0	0	0	0.5	-1	1	0	1	0	1	0	1	0	1
HK4-H8B3	Kihihi	0	0	-1	1	-1	0	-1	1	-1	1	-1	-1	-1	0	1	0	0	-1	1	0	0	0	1	1	0	1	0	1	1	-1	-1	-1	-1	-1	0	0	0	-1	-1	1	0	1	0	-1	-1	1	0	-1
HK4-HKAE	Kihihi	1	0	-1	-1	-1	0	0	-1	0	-1	-1	-1	-1	0	1	-1	1	-1	0	-1	-1	-1	-1	1	0	1	0	-1	1	-1	-1	-1	0	-1	-1	0	-1	-1	-1	-1	0	-1	0	-1	-1	0	-1	1
HK4-JEVJ	Kihihi	0.5	0	-1	1	-1	0	-1	-1	0	1	1	-1	-1	0	1	0	-1	-1	-1	0	-1	-1	-1	-1	0	1	0	0	1	-1	-1	-1	0	-1	-1	0	-1	-1	-1	0	0	-1	0	-1	0.5	-1	0	-1
HK4-JGVW	Kihihi	0.5	-1	-1	1	1	0	0	-1	0	1	1	-1	1	0	1	0	0	0	0	0	0	0	1	1	0	1	0	1	1	0.5	-1	1	0	0.5	0	0	0	-1	-1	1	0	1	0	1	0.5	1	0	1
HK4-JH73	Kihihi	0	0.5	1	1	1	0	0	1	0	1	1	-1	1	0	1	0	0	0	0	0	0	0	1	1	0	1	0	1	1	0.5	1	1	0	0	0	0	0	0	1	0	0	1	0	1	0	1	0	1
HK4-K4PP	Kihihi	1	0	1	1	1	0	0	1	0	1	1	-1	1	0	1	0	0	0	0	0	0	0	1	1	0	1	0	1	1	1	1	1	0	0	0	0	0	1	1	0	0	1	0	1	0	1	0	1
HK4-KLFW	Kihihi	-1	0	-1	1	-1	0	0	0	0	-1	-1	-1	-1	0	-1	0	-1	-1	-1	0	0	0	-1	1	0	1	0	1	1	-1	-1	-1	-1	-1	0	0	0	-1	-1	0	0	-1	-1	-1	-1	1	0	1
HK4-LVN5	Kihihi	0.5	-1	-1	-1	1	0	0	-1	0	1	-1	-1	-1	0.5	1	0	0	0.5	0	0	-1	-1	-1	-1	0	1	0	-1	0.5	-1	-1	-1	0	-1	0	0	0.5	-1	-1	-1	0	-1	0	-1	-1	1	0.5	1
HK4-MLH7	Kihihi	0	1	0	1	1	0	0	1	0	1	1	-1	1	0	1	0	0	0	0	0	0	0	1	1	0	1	0	1	1	0	1	1	0	0.5	0	0	0	0	-1	1	0	1	0	1	1	1	0	1
HK4-MVFJ	Kihihi	1	0	1	1	-1	0	0	1	0	1	1	-1	-1	0	1	0	0	0	0	0	0	-1	-1	0.5	0	1	0	1	1	-1	-1	-1	0	-1	0	0	0	-1	-1	1	0	1	0	1	0	1	0	1
HK4-PKEW	Kihihi	0.5	0	1	-1	-1	-1	0	-1	0	1	-1	-1	-1	-1	-1	-1	0	0	0	0	0	-1	1	0.5	0	0.5	-1	0.5	1	-1	-1	1	0	-1	-1	0	-1	-1	-1	-1	-1	1	-1	-1	-1	-1	0	1
HK4-PLDW	Kihihi	1	0	1	1	1	0	0	1	0	1	1	-1	1	0	1	0	0	0	0	0	0	0	1	1	0	1	0	0	1	1	1	1	0	1	0	0	0	1	1	1	0	1	0	1	0	1	0	1
HK4-Q62P	Kihihi	0	-1	-1	1	1	0.5	0	-1	0	1	1	-1	1	0	1	0	0	0	0	0	0	0	1	1	0	1	0	0	1	0.5	1	1	0	0	0	0	0	0	-1	0.5	0	0	0	1	0	1	0	1
HK4-Q6UV	Kihihi	0	1	1	1	1	0	0	1	0	1	1	-1	1	0	1	0	0	0	0	0	0	0	1	1	0	1	0	0	1	0	1	1	0	0	0	0	0	0.5	1	1	0	1	0	1	0	1	0	1
HK4-RBTN	Kihihi	1	-1	-1	1	1	0	0	-1	0	1	1	-1	1	0	1	0	0	0.5	0	0	0	0	1	1	0	1	0	1	1	0.5	1	1	0.5	0.5	0	0.5	0	0.5	-1	0.5	0	1	0	1	0.5	1	0	1
HK4-RXKK	Kihihi	0.5	0	0.5	1	-1	0	0	0.5	0	1	-1	-1	1	0	1	0	0	0	0	0	-1	-1	-1	1	0	1	0	-1	1	-1	-1	-1	0	-1	0	0	0	-1	-1	-1	0	-1	0	1	-1	1	0	1
HK4-RYAG	Kihihi	0	0	1	1	1	0.5	0	1	0	1	1	-1	1	0	1	0	0	0	1	0	0	0	1	1	0	1	0	1	1	0.5	1	1	1	0	0	0	0	0	1	0	0	1	0	1	1	1	0	1
HK4-SDYV	Kihihi	0	0.5	1	1	1	0	0	1	0	1	1	-1	0.5	0	1	0	0	0	0	0	0	0	1	1	0	1	0	1	1	0.5	1	1	0	0	0	0	0	0.5	1	0	0	1	0	1	0	1	0	1
HK4-SNGZ	Kihihi	0	-1	-1	1	1	0	0	-1	0	1	1	-1	1	0	1	0	0	0.5	0	0	0	0	1	1	0	1	0	0	1	0.5	-1	1	0	0	0	0	0	0.5	-1	0	0	-1	0	1	1	1	0	1
HK4-SNMJ	Kihihi	0.5	0	1	1	1	0	0	-1	0	1	1	-1	1	0	1	0	0	-1	0.5	0	0	0	-1	1	0	1	0	1	1	-1	-1	1	0	0	0	0	0	0.5	1	1	0	0	0	1	0.5	1	-1	1
HK4-T84E	Kihihi	0.5	-1	1	1	1	0	0	-1	-1	0.5	1	-1	1	0	1	0	0	-1	0	0	0	0	1	1	0	-1	0	0	1	-1	-1	1	0	-1	0	0	0	0.5	-1	1	0	-1	0	1	0.5	1	0	1
HK4-T85K	Kihihi	0.5	-1	-1	1	-1	-1	0	-1	-1	0.5	-1	-1	-1	0	1	0	0	-1	0	0	0	-1	0.5	1	0	1	-1	0.5	1	-1	-1	-1	0	-1	0	-1	0	-1	-1	-1	0	-1	0	-1	1	-1	0	-1
HK4-TA8L	Kihihi	0.5	-1	-1	1	1	0	0	-1	0	1	1	-1	-1	-1	1	-1	0	0	0.5	0	0	0	-1	1	0	1	0	0.5	1	0.5	1	-1	0	-1	0	0	0	-1	-1	0	0	0.5	0	-1	-1	1	-1	1
HK4-TAZV	Kihihi	1	0	1	1	-1	0	0	1	0	1	1	-1	-1	0	1	0	0	0	0	0	0	-1	0.5	1	0	1	-1	0.5	1	0.5	1	1	0	-1	0	0	0	-1	-1	0	0	1	0	0.5	1	1	-1	1
HK4-TFPL	Kihihi	0	0	1	1	1	0	0	1	0	1	1	-1	1	0	1	0	0	0	0	0	0	0	1	1	0	1	0	0	0	1	1	1	0	1	0	0	0	0.5	-1	0	0	1	0	1	0	1	0	1
HK4-THL6	Kihihi	0.5	0.5	1	1	1	0	0	1	0	1	1	-1	1	0	1	0	0	0	0	0	0	0	1	1	0	1	0	0	1	1	1	1	0	0	0	0	0	0	1	0	0	1	0	1	0	1	0	1
HK4-TJHG	Kihihi	0.5	0.5	0.5	1	1	0.5	0	0	0	1	1	0	0.5	0	1	-1	0	0	-1	0	-1	0	1	1	-1	-1	0	0	1	-1	-1	1	0	-1	0	-1	0	0	1	-1	0	-1	0	-1	0	1	0	1
HK4-TWMR	Kihihi	1	0.5	1	1	1	0	0	-1	0	1	1	-1	1	-1	1	0	0	-1	0.5	0	0	0	-1	1	0.5	1	0	0.5	1	-1	-1	0.5	0	0	0	0	0	0	1	0	0	1	0	1	-1	1	-1	1
HK4-TWTH	Kihihi	0.5	0	0.5	1	1	0	0	0.5	0	1	1	0.5	1	0	1	0	0	0	0	0	0	0	1	1	0	1	0	1	1	-1	-1	1	0	0	0	0	0	0	1	1	0	1	0	1	0.5	1	0.5	1
HK4-TY4U	Kihihi	1	0.5	0	-1	1	-1	0	0.5	0	1	-1	-1	-1	0	1	0	0	0	0.5	0	-1	-1	-1	0.5	0.5	0.5	0	-1	-1	-1	-1	-1	0	-1	0	0	0.5	-1	1	-1	-1	-1	0	-1	-1	1	0	1
HK4-UGQR	Kihihi	0.5	0	-1	1	1	-1	0	-1	0	1	1	-1	1	0	1	0	0	0	0	0	0	0	1	1	0	1	0	0	1	0.5	1	1	0	0.5	0	0	0	0.5	-1	0	0	1	0	1	0.5	1	-1	1
HK4-UGZ5	Kihihi	0.5	-1	1	1	-1	0	0	1	0	1	1	-1	1	0	1	0	0	0	0.5	0	0	0	1	-1	0	1	0	0.5	1	1	1	1	0	-1	0	0.5	0	0.5	-1	0	0	1	0	1	0.5	1	0	1
HK4-UPRU	Kihihi	1	0	1	1	1	0	0	1	-1	1	-1	-1	-1	0	1	0	0	0	0	0	0	0	1	1	0	1	0	0.5	1	1	1	1	0	0	0	0	0	-1	-1	1	0	-1	0	-1	0.5	1	0	1
HK4-V7TE	Kihihi	0	0	-1	1	1	0	0	1	-1	1	1	1	1	0	1	0	0	-1	0	0	0	0	1	1	0	1	0	1	1	1	1	1	0	0	0	0	0	0	1	0	0	1	0	1	0.5	1	0	1
HK4-VGZT	Kihihi	1	-1	0.5	1	1	0	0	1	-1	1	1	-1	1	0	1	0	0	0	0	0	0	-1	-1	1	0	1	0	0	1	-1	1	1	1	-1	0	0	-1	-1	-1	0	0	1	0	1	0.5	0	-1	1
HK4-VWQ2	Kihihi	0.5	0	1	1	1	0	0	1	0	1	1	-1	1	0	1	0	0	-1	0	0	0	0	1	1	0	1	0	0	1	1	-1	1	0	0.5	0	0	0	0.5	-1	0.5	0	0.5	0	1	1	1	0	1
HK4-W4P6	Kihihi	0.5	0.5	0.5	1	1	0	0	0.5	0	1	0.5	-1	1	0	1	0	0	0.5	0	0	0	0	1	1	0	1	0.5	0.5	1	1	1	1	0.5	0.5	0	0	0	0.5	-1	0	0	0.5	0	1	1	1	-1	1
HK4-W7DF	Kihihi	1	0	1	1	0.5	0.5	0	1	0	1	1	1	1	0	1	0	0	0	0	0	0	0	0.5	1	0	1	0	0.5	1	0.5	-1	1	0	0	0	0	0	0	1	0.5	0	1	0	1	0.5	1	0	1
HK4-WNQJ	Kihihi	0.5	0	-1	1	1	-1	0	-1	-1	1	1	-1	1	0	1	0	0	-1	0	0	0	0	-1	1	0	1	0	0.5	1	0.5	0.5	1	0	-1	0	0	0	0	-1	0	0	1	0	1	1	1	0	1
HK4-X88C	Kihihi	1	0	1	1	1	-1	0	-1	-1	1	1	-1	0.5	0	1	0	0	0.5	1	0	0	0	-1	1	0	1	0	1	1	0	1	1	0	0	0	0	0	0	1	0.5	0	1	0	1	0	1	0	1
HK4-XD7X	Kihihi	1	-1	-1	1	1	0	0	-1	-1	0	1	-1	1	0	1	0	0	0.5	0	0	0	0	1	1	0	1	0	0	1	1	1	1	0	0	0	1	0	0.5	-1	0	0	1	0	1	0	1	0	1
HK4-XEDY	Kihihi	0.5	-1	-1	1	0.5	0	0	-1	0	0.5	1	-1	1	0	1	0	0	0.5	0.5	0	0	0	1	1	0.5	1	0	0.5	1	0.5	1	1	0.5	0	0	0	0	0	-1	0.5	0	1	0	1	0.5	1	0	1
HK4-XSXP	Kihihi	1	-1	-1	1	1	0	0	-1	0	1	1	-1	1	0	1	0	0	0	0	0	0	0	1	1	0	1	0	1	1	1	1	1	0	0	0	0	0	0	-1	0.5	0	1	0	1	0.5	1	0	1
HK4-YDH3	Kihihi	0.5	0.5	-1	1	-1	0	0	-1	0	1	0.5	-1	1	0	1	0	0	0	0	0	0	0	1	1	0	1	0	0	1	0.5	0.5	1	0	0	0	0	0	0.5	-1	0.5	0	1	0	1	1	1	-1	1
HK4-YRRP	Kihihi	1	-1	-1	1	1	0	0	-1	0	1	1	-1	1	0	1	0	0	0	0	0	0	0	1	1	0	1	0	1	1	1	1	1	0	0	0	0	0	1	-1	0	0	1	0	1	1	1	0	1
HK4-YTXW	Kihihi	0.5	0.5	1	1	1	0	0	-1	-1	1	-1	-1	-1	0	1	0	0	0	0.5	0	0	0	-1	1	0	1	0	0.5	1	1	-1	1	0	-1	0	0	0	0.5	-1	0	0	1	0	1	-1	1	0	1
HK4-YVP7	Kihihi	0.5	0	-1	-1	-1	0	0	-1	0	1	1	-1	-1	0	1	0	0	0.5	0	0	0	0	1	1	0	1	0	0	1	0.5	1	1	0	-1	0	0	0	-1	-1	0	0	-1	0	-1	-1	-1	-1	1
HK4-Z2FG	Kihihi	1	1	1	1	1	0	0	1	0.5	1	1	0.5	1	0	1	0	0	0	0	0	0	0	1	1	0	1	0	0	1	1	-1	1	0	0.5	0	1	0	0.5	1	0	0	1	0	1	0.5	1	0	1
HK4-ZCB3	Kihihi	0.5	0	0.5	1	0.5	0	0	1	0.5	1	-1	0.5	1	0	1	0	0	0	0	0	0	0	1	0.5	0	1	0	1	1	-1	-1	1	0	-1	0	0	0	0.5	1	-1	0	1	1	1	-1	1	0	1
HK4-ZEQZ	Kihihi	0.5	0.5	1	1	1	0	0	1	0	1	1	-1	1	0	1	0	0	0	0	0	0	0	1	1	0	1	0	1	1	0.5	1	1	0	0	0	0	0	1	1	0	0	1	0	1	1	1	0	1
HK4-ZH5E	Kihihi	0	1	1	1	1	0	0	1	0	1	1	1	0.5	0	1	0	0	0	0	0	0	0	1	1	0	1	0	1	1	-1	-1	1	0	0.5	0	0	0	0.5	1	0	0	1	0	1	0.5	1	0	1
HK4-ZLLM	Kihihi	0.5	0.5	1	1	1	0	0	-1	0	1	1	-1	-1	0	1	-1	0	-1	0	0	0	-1	-1	1	0	1	0	0.5	1	0.5	1	1	0	-1	0	0.5	-1	-1	-1	0.5	0	1	-1	1	0.5	1	0	1
[truncated: 57 more columns]
