# Supplementary material for: THE REAL McCOIL: A method for the concurrent estimation of the complexity of infection and SNP allele frequency for malaria parasites
Source: PLoS Comput Biol. 2017 Jan 26;13(1):e1005348. doi: 10.1371/journal.pcbi.1005348 (PMC5300274; doi:10.1371/journal.pcbi.1005348)
Supplement: S2 Table — (TXT) [file pcbi.1005348.s003.txt]

ID	Location	mean_categorical_method	median_categorical_method	mode_categorical_method	quantile0.25_categorical_method	quantile0.975_categorical_method	mean_proportional_method	median_proportional_method	mode_proportional_method	quantile0.25_proportional_method	quantile0.975_proportional_method	COIL_mode	COIL_quantile0.025	COIL_quantile0.975
HT4-263A	Nagongera	6	6	5	3	11	4	4	4	3	8	2	2	3
HT4-268N	Nagongera	3	3	3	2	7	5	5	5	3	8	2	2	3
HT4-2BTL	Nagongera	3	2	2	2	5	2	2	2	2	3	2	2	2
HT4-2C63	Nagongera	5	5	5	3	10	5	4	4	3	8	2	2	3
HT4-2FEJ	Nagongera	1	1	1	1	1	2	2	2	2	2	1	1	1
HT4-2FEK	Nagongera	14	13	12	7	23	17	17	16	10	25	3	3	5
HT4-2FFC	Nagongera	12	12	11	6	21	22	22	25	15	25	3	3	5
HT4-2QEQ	Nagongera	1	1	1	1	2	1	1	1	1	2	1	1	1
HT4-2V6A	Nagongera	8	8	7	4	15	21	21	25	13	25	3	2	4
HT4-2XDG	Nagongera	2	2	2	1	3	2	2	2	2	3	2	2	2
HT4-2YNU	Nagongera	10	10	9	5	19	12	12	10	6	20	3	2	4
HT4-327H	Nagongera	3	3	3	2	5	6	6	5	2	12	2	2	2
HT4-3EVJ	Nagongera	11	11	9	5	21	14	14	12	7	23	3	2	4
HT4-3F2M	Nagongera	13	13	12	7	22	15	15	14	9	23	3	3	5
HT4-3HYG	Nagongera	17	17	17	9	25	21	22	25	14	25	4	3	5
HT4-3Q69	Nagongera	2	2	2	2	4	6	6	5	3	10	2	2	2
HT4-3QTP	Nagongera	7	7	6	3	14	9	9	8	5	15	3	2	3
HT4-3SFM	Nagongera	4	3	3	2	8	5	4	4	3	7	2	2	3
HT4-3SVL	Nagongera	7	7	6	3	13	6	5	5	3	10	3	2	4
HT4-3T4F	Nagongera	2	2	2	1	3	3	3	3	2	4	2	2	2
HT4-3TSS	Nagongera	9	9	8	5	16	13	13	12	7	21	3	2	4
HT4-3UQ9	Nagongera	3	3	3	2	6	6	6	5	3	10	2	2	3
HT4-3VYD	Nagongera	1	1	1	1	1	1	1	1	1	1	1	1	1
HT4-3W2V	Nagongera	3	3	2	2	7	4	4	3	2	5	2	2	2
HT4-3WB5	Nagongera	8	8	7	4	15	16	16	15	8	24	3	2	4
HT4-43SN	Nagongera	2	2	2	2	3	3	3	3	2	4	2	2	2
HT4-443C	Nagongera	1	1	1	1	1	2	2	2	2	2	1	1	1
HT4-454B	Nagongera	4	4	4	2	8	5	5	4	3	8	2	2	3
HT4-45L9	Nagongera	5	5	5	3	10	6	5	5	3	9	2	2	3
HT4-46FL	Nagongera	2	2	2	2	4	3	3	3	2	6	2	2	2
HT4-472Q	Nagongera	1	1	1	1	1	2	2	2	2	3	1	1	1
HT4-484S	Nagongera	1	1	1	1	1	2	2	2	2	3	1	1	1
HT4-48ER	Nagongera	1	1	1	1	2	2	2	2	2	3	1	1	1
HT4-48FH	Nagongera	2	2	2	2	5	3	3	3	2	4	2	2	2
HT4-49YY	Nagongera	1	1	1	1	1	2	2	2	2	3	1	1	1
HT4-4B3F	Nagongera	12	11	10	6	20	20	21	23	13	25	3	3	5
HT4-4C9A	Nagongera	3	2	2	2	5	3	3	3	2	6	2	2	2
HT4-4D7P	Nagongera	5	4	4	2	8	3	3	3	2	5	2	2	2
HT4-4DNP	Nagongera	1	1	1	1	1	1	1	1	1	1	1	1	1
HT4-4FXB	Nagongera	5	5	4	3	9	7	7	7	4	11	3	2	3
HT4-4G8Q	Nagongera	6	6	5	3	10	6	6	6	4	10	3	2	4
HT4-4GRC	Nagongera	3	3	2	2	6	6	5	5	3	10	2	2	2
HT4-4JWA	Nagongera	7	6	5	3	13	17	17	16	10	25	3	2	3
HT4-4KDJ	Nagongera	1	1	1	1	3	2	2	2	2	4	2	2	2
HT4-4KED	Nagongera	14	14	13	7	23	5	5	5	4	7	3	2	4
HT4-4NPX	Nagongera	4	4	3	2	8	6	6	6	4	10	2	2	3
HT4-4PKU	Nagongera	1	1	1	1	2	1	1	1	1	2	1	1	2
HT4-4PZB	Nagongera	2	2	2	2	3	4	3	3	2	6	2	2	2
HT4-4T22	Nagongera	12	11	10	6	21	10	9	9	5	16	3	3	5
HT4-4V72	Nagongera	17	17	16	9	25	21	22	25	14	25	4	3	5
HT4-4VXH	Nagongera	4	3	3	2	7	6	6	5	3	10	2	2	3
HT4-4X2Q	Nagongera	4	4	3	2	6	6	5	5	3	9	2	2	2
HT4-4XAW	Nagongera	12	11	10	6	20	22	22	25	15	25	3	2	4
HT4-4XRP	Nagongera	5	5	4	3	9	4	4	4	3	6	2	2	3
HT4-4XUU	Nagongera	3	3	2	2	5	3	3	3	2	5	2	2	2
HT4-4ZLR	Nagongera	7	7	6	3	14	13	13	12	7	21	3	2	4
HT4-52K6	Nagongera	4	3	3	2	6	3	3	3	2	5	2	2	2
HT4-56C2	Nagongera	10	10	9	5	18	9	9	8	5	17	3	2	4
HT4-599K	Nagongera	10	9	8	5	18	9	9	8	5	16	3	2	4
HT4-5B66	Nagongera	4	4	4	2	7	4	4	4	2	9	2	2	3
HT4-5C3Q	Nagongera	9	9	8	5	16	21	22	25	14	25	3	2	4
HT4-5HL6	Nagongera	15	15	14	8	24	14	14	14	8	23	3	3	5
HT4-5JMR	Nagongera	15	14	13	8	24	19	20	22	11	25	4	3	5
HT4-5RPT	Nagongera	3	3	3	2	6	5	4	4	2	9	2	2	2
HT4-5XXD	Nagongera	1	1	1	1	2	2	2	2	2	4	2	1	2
HT4-5ZLS	Nagongera	5	5	4	2	9	3	3	3	2	4	2	2	2
HT4-6425	Nagongera	1	1	1	1	1	2	2	2	2	3	1	1	1
HT4-656Z	Nagongera	5	5	4	3	10	9	9	8	5	17	2	2	3
HT4-68EZ	Nagongera	1	1	1	1	1	2	2	2	2	2	1	1	1
HT4-6JSE	Nagongera	4	4	3	2	7	6	5	5	3	10	2	2	2
HT4-6LL6	Nagongera	5	5	4	3	9	3	3	3	2	5	2	2	3
HT4-6NSU	Nagongera	3	3	3	2	6	3	2	2	2	4	2	2	3
HT4-6T5N	Nagongera	17	16	16	8	25	20	20	23	12	25	4	3	5
HT4-6WN6	Nagongera	5	5	5	3	9	8	8	7	4	14	2	2	3
HT4-7C7J	Nagongera	7	7	6	4	13	18	18	18	11	25	3	2	4
HT4-7EGF	Nagongera	6	5	5	3	11	11	10	10	6	17	3	2	3
HT4-7FCW	Nagongera	8	8	7	4	14	19	19	18	11	25	3	2	4
HT4-8AXW	Nagongera	1	1	1	1	1	2	2	2	2	2	1	1	1
HT4-8GF8	Nagongera	3	3	3	2	6	4	4	4	2	7	2	2	2
HT4-8MN9	Nagongera	1	1	1	1	1	2	2	2	2	2	1	1	1
HT4-9NCT	Nagongera	15	15	14	8	24	10	10	9	6	16	3	3	5
HT4-AF2X	Nagongera	14	13	12	7	23	20	20	22	12	25	3	3	5
HT4-AKPN	Nagongera	14	13	12	7	23	19	19	21	11	25	3	2	4
HT4-B4EQ	Nagongera	3	3	2	2	5	3	3	3	2	5	2	2	2
HT4-B78V	Nagongera	5	5	4	3	9	9	9	8	5	17	2	2	3
HT4-BDMW	Nagongera	8	7	5	3	17	5	5	5	3	8	2	2	3
HT4-BW2N	Nagongera	1	1	1	1	2	2	2	2	1	2	1	1	2
HT4-CEL5	Nagongera	2	2	1	1	3	2	2	2	2	3	2	2	2
HT4-CKET	Nagongera	9	9	8	5	17	12	11	11	7	19	3	2	4
HT4-CSNV	Nagongera	11	10	9	5	19	15	14	12	8	23	3	3	5
HT4-CSYG	Nagongera	1	1	1	1	1	2	2	2	2	4	1	1	1
HT4-CZMB	Nagongera	9	9	8	5	17	13	12	11	7	22	3	2	4
HT4-CZUN	Nagongera	1	1	1	1	2	2	2	2	1	3	1	1	2
HT4-D2QV	Nagongera	7	7	6	4	13	9	8	7	4	16	3	2	4
HT4-DACF	Nagongera	2	2	2	1	2	2	2	2	2	3	1	1	2
HT4-DJSG	Nagongera	6	6	5	3	12	5	5	5	3	9	2	2	3
HT4-DSUX	Nagongera	6	5	2	2	16	2	2	2	2	3	2	2	3
HT4-DXLS	Nagongera	1	1	1	1	2	2	2	2	2	3	2	1	2
HT4-DXTT	Nagongera	8	8	7	4	15	6	6	5	3	9	3	2	4
HT4-E2YC	Nagongera	6	5	5	3	10	7	7	6	4	12	2	2	3
HT4-EGRT	Nagongera	3	2	2	2	5	3	3	2	2	4	2	2	2
HT4-EHPJ	Nagongera	3	3	3	2	6	5	4	4	3	7	2	2	3
HT4-EHVD	Nagongera	1	1	1	1	2	2	2	2	2	3	1	1	2
HT4-EJ6K	Nagongera	3	3	2	2	6	4	4	3	2	7	2	2	2
HT4-EJMD	Nagongera	17	17	16	9	25	12	12	11	7	19	4	3	6
HT4-EJSN	Nagongera	6	5	5	3	11	8	8	7	4	14	2	2	3
HT4-EL9N	Nagongera	1	1	1	1	1	1	1	1	1	2	1	1	1
HT4-EPU9	Nagongera	3	3	2	2	6	3	2	2	2	4	2	2	2
HT4-ES4A	Nagongera	16	15	14	8	24	13	12	12	7	20	4	3	5
HT4-EUUB	Nagongera	2	2	2	2	4	4	3	3	2	7	2	2	2
HT4-EX4L	Nagongera	1	1	1	1	1	1	1	1	1	1	1	1	1
HT4-EXAV	Nagongera	2	2	2	1	3	2	2	2	2	4	1	1	2
HT4-F3Q5	Nagongera	4	3	3	2	7	3	3	3	2	5	2	2	3
HT4-F4G5	Nagongera	12	11	10	6	21	8	8	8	5	12	3	3	5
HT4-F8YN	Nagongera	2	2	2	1	4	4	3	3	2	5	2	2	2
HT4-F9GS	Nagongera	4	3	3	2	6	3	3	3	2	5	2	2	2
HT4-FA7W	Nagongera	4	3	3	2	8	4	3	3	2	6	2	2	2
HT4-FCHR	Nagongera	1	1	1	1	2	1	1	1	1	1	1	1	1
HT4-FDXM	Nagongera	6	6	5	3	12	14	14	13	8	22	3	2	3
HT4-FHUH	Nagongera	6	5	5	3	10	10	9	9	6	16	2	2	3
HT4-FLWC	Nagongera	7	7	7	4	13	13	13	12	7	22	3	2	4
HT4-FM2T	Nagongera	10	9	9	5	17	8	8	8	5	13	3	2	4
HT4-FM77	Nagongera	7	6	5	3	12	5	5	5	3	8	2	2	3
HT4-FM93	Nagongera	4	4	3	2	8	7	7	6	3	13	2	2	3
HT4-FM9V	Nagongera	17	17	17	9	25	7	7	7	5	11	4	3	6
HT4-FNH3	Nagongera	4	4	3	2	8	6	5	5	3	9	2	2	2
HT4-FNWP	Nagongera	14	14	13	7	23	20	20	20	12	25	3	3	5
HT4-FQDE	Nagongera	1	1	1	1	1	2	2	2	2	2	1	1	1
HT4-FQPE	Nagongera	12	11	10	6	20	22	23	25	15	25	3	2	4
HT4-FRYK	Nagongera	12	11	10	6	20	18	18	18	11	25	3	2	4
HT4-FV2C	Nagongera	3	2	2	2	9	3	3	2	2	4	2	2	2
HT4-FVH3	Nagongera	10	10	2	2	23	3	3	3	2	4	2	2	2
HT4-FW9U	Nagongera	5	4	3	2	9	4	3	3	2	5	2	2	3
HT4-FYQQ	Nagongera	9	9	8	4	17	9	9	8	5	14	3	2	4
HT4-G5HR	Nagongera	5	4	4	2	8	10	9	8	5	17	2	2	3
HT4-GBS7	Nagongera	1	1	1	1	1	2	2	2	1	2	1	1	1
HT4-GCQL	Nagongera	5	5	4	3	10	7	6	6	4	11	2	2	3
HT4-GGZN	Nagongera	4	3	3	2	7	4	4	4	3	7	2	2	2
HT4-GHNJ	Nagongera	8	7	6	3	16	6	6	5	4	10	2	2	3
HT4-GJ7X	Nagongera	9	8	7	4	15	8	8	8	5	14	3	2	4
HT4-GJVP	Nagongera	10	10	9	5	18	20	20	23	11	25	3	2	4
HT4-GK4N	Nagongera	7	7	6	3	13	5	5	5	3	10	2	2	3
HT4-GK7G	Nagongera	1	1	1	1	1	2	2	2	2	2	1	1	1
HT4-GM2Q	Nagongera	10	9	9	5	17	18	18	17	10	25	3	2	4
HT4-GQJC	Nagongera	9	9	8	5	16	15	15	13	7	24	3	2	4
HT4-GRCH	Nagongera	1	1	1	1	2	2	2	2	2	3	2	1	2
HT4-GS4J	Nagongera	6	6	5	3	11	5	5	5	3	8	3	2	4
HT4-GSCM	Nagongera	11	10	10	5	19	10	10	9	5	17	3	2	4
HT4-GVM4	Nagongera	1	1	1	1	2	1	1	1	1	2	1	1	2
HT4-H2Q5	Nagongera	1	1	1	1	1	2	2	2	2	2	1	1	1
HT4-H3UN	Nagongera	8	8	7	4	15	19	19	22	10	25	3	2	4
HT4-H49R	Nagongera	1	1	1	1	1	1	1	1	1	2	1	1	1
HT4-H5W9	Nagongera	3	3	2	2	6	3	3	3	2	5	2	2	2
HT4-H6CY	Nagongera	9	8	5	3	21	6	6	6	4	9	3	2	4
HT4-H92A	Nagongera	9	8	7	4	16	15	15	14	9	24	3	2	4
HT4-H959	Nagongera	5	4	4	2	9	6	6	6	3	11	2	2	3
HT4-HAYM	Nagongera	3	3	2	2	6	3	3	3	2	5	2	2	2
HT4-HC6M	Nagongera	3	3	3	2	6	4	4	3	2	6	2	2	2
HT4-HCZ2	Nagongera	1	1	1	1	1	1	1	1	1	1	1	1	1
HT4-HE84	Nagongera	3	3	2	2	5	2	2	2	2	4	2	2	2
HT4-HEBK	Nagongera	5	4	4	2	8	6	5	5	3	9	2	2	3
HT4-HED4	Nagongera	6	6	6	2	13	3	3	3	2	5	2	2	2
HT4-HJX9	Nagongera	7	6	5	3	13	7	7	7	4	12	3	2	3
HT4-HKB2	Nagongera	3	3	3	2	6	3	3	3	2	4	2	2	2
HT4-HKTP	Nagongera	1	1	1	1	1	1	1	1	1	1	1	1	1
HT4-HLFH	Nagongera	8	8	7	4	15	18	18	18	11	25	3	2	4
HT4-HLSP	Nagongera	6	5	5	3	10	3	3	3	2	5	2	2	3
HT4-HPQM	Nagongera	1	1	1	1	2	3	3	3	2	5	2	1	2
HT4-HQCD	Nagongera	2	2	2	1	3	2	2	2	2	3	2	1	2
HT4-HT6F	Nagongera	15	14	13	8	24	8	8	8	5	13	3	3	5
HT4-HUHN	Nagongera	1	1	1	1	1	2	2	2	2	2	1	1	2
HT4-HVY8	Nagongera	13	13	12	6	22	19	19	19	11	25	3	3	5
HT4-J2F4	Nagongera	3	2	2	2	4	4	4	4	3	7	2	2	2
HT4-J35N	Nagongera	9	9	7	4	18	9	9	8	5	15	3	2	4
HT4-JBXV	Nagongera	4	4	4	2	8	4	3	3	2	6	2	2	3
HT4-JDFT	Nagongera	6	5	5	2	11	4	4	4	3	7	2	2	3
HT4-JDSR	Nagongera	2	2	2	2	3	3	3	3	2	6	2	2	2
HT4-JEQ4	Nagongera	5	4	4	2	8	3	3	3	2	5	2	2	3
HT4-JJR9	Nagongera	8	8	7	4	15	12	12	11	6	21	3	2	4
HT4-JKTS	Nagongera	7	6	6	3	13	7	7	6	4	11	2	2	3
HT4-JLSK	Nagongera	1	1	1	1	1	2	2	2	2	2	1	1	2
HT4-JSWV	Nagongera	6	5	5	3	10	7	7	6	4	12	2	2	3
HT4-JWUY	Nagongera	7	7	7	4	13	5	5	5	3	10	3	2	4
HT4-K274	Nagongera	6	6	6	3	11	9	9	8	5	15	2	2	3
HT4-KAQF	Nagongera	10	10	8	5	20	13	12	11	7	21	3	2	4
HT4-KCMQ	Nagongera	4	3	2	2	9	3	3	3	2	5	2	2	2
HT4-KHWA	Nagongera	17	16	16	8	25	16	15	14	9	24	3	3	5
HT4-KK9P	Nagongera	8	7	6	3	15	6	6	6	4	9	3	2	4
HT4-KMMX	Nagongera	14	13	12	7	23	8	7	7	5	12	3	3	5
HT4-LA93	Nagongera	5	5	5	3	9	7	7	6	4	12	2	2	3
HT4-LBW7	Nagongera	3	3	2	2	6	3	3	3	2	5	2	2	2
HT4-LEH2	Nagongera	8	8	7	3	16	5	5	4	3	7	2	2	3
HT4-LJ62	Nagongera	1	1	1	1	2	2	2	2	2	2	2	1	2
HT4-LJQL	Nagongera	9	9	8	5	15	22	23	25	15	25	3	2	4
HT4-LN32	Nagongera	9	8	7	4	15	5	5	5	3	8	3	2	4
HT4-LVR7	Nagongera	11	10	9	5	19	19	19	18	11	25	3	2	4
HT4-LVWT	Nagongera	12	11	10	6	21	22	23	25	16	25	3	3	5
HT4-LXP4	Nagongera	20	21	25	13	25	21	22	25	13	25	4	3	7
HT4-LXQG	Nagongera	12	12	11	6	22	13	13	12	8	20	3	3	5
HT4-LXSR	Nagongera	3	3	3	2	6	3	3	3	2	5	2	2	2
HT4-LXU8	Nagongera	5	5	5	3	10	4	3	3	2	6	2	2	3
HT4-LY3U	Nagongera	12	11	10	6	20	18	19	18	10	25	3	2	4
HT4-LYZY	Nagongera	4	4	3	2	7	4	4	4	3	7	2	2	3
HT4-LZHK	Nagongera	3	3	2	2	5	3	3	3	2	5	2	2	2
HT4-M2S9	Nagongera	8	8	7	4	14	14	14	13	8	23	3	2	4
HT4-M2T4	Nagongera	3	2	2	2	5	3	2	2	2	4	2	2	2
HT4-M36W	Nagongera	15	15	14	8	24	22	23	25	16	25	4	3	5
HT4-M5VR	Nagongera	2	2	2	1	3	3	3	3	2	4	2	2	2
HT4-M9L2	Nagongera	8	7	7	4	13	16	15	15	8	24	3	2	3
HT4-MA48	Nagongera	3	3	3	2	6	5	5	5	3	8	2	2	2
HT4-MAUD	Nagongera	16	15	14	8	24	18	19	18	11	25	3	3	5
HT4-MBYF	Nagongera	1	1	1	1	2	2	2	2	2	3	2	1	2
HT4-MDDE	Nagongera	14	13	12	7	23	13	12	12	7	21	4	3	5
HT4-MDHW	Nagongera	10	9	9	5	17	10	9	9	5	16	3	2	4
HT4-MJYP	Nagongera	3	2	2	2	5	3	3	3	2	5	2	2	2
HT4-MLND	Nagongera	2	2	2	2	4	4	4	4	2	6	2	2	2
HT4-MQKR	Nagongera	9	8	8	4	15	15	14	13	8	23	3	2	4
HT4-MQQD	Nagongera	8	7	6	3	15	11	10	9	6	19	3	2	4
HT4-MTJ6	Nagongera	3	2	2	1	6	2	2	2	2	2	2	2	2
HT4-MWF4	Nagongera	4	3	3	2	7	4	4	4	3	7	2	2	3
HT4-MX5Z	Nagongera	1	1	1	1	2	2	2	2	2	3	2	1	2
HT4-MX9B	Nagongera	15	14	13	7	24	15	14	13	8	24	4	3	5
HT4-MXVX	Nagongera	5	5	5	3	10	4	4	4	3	7	2	2	3
HT4-MYUC	Nagongera	4	3	3	2	7	7	7	7	5	12	2	2	3
HT4-MZPV	Nagongera	4	4	3	2	8	6	5	5	3	10	2	2	3
HT4-N2JU	Nagongera	19	19	20	11	25	23	24	25	17	25	4	3	6
HT4-N4SR	Nagongera	6	5	5	3	10	5	5	5	3	9	2	2	3
HT4-N84F	Nagongera	3	3	3	2	5	8	8	7	4	13	2	2	2
HT4-NQGU	Nagongera	1	1	1	1	1	2	2	2	2	2	1	1	1
HT4-NTYV	Nagongera	6	6	5	3	11	6	6	5	3	10	3	2	3
HT4-NXHS	Nagongera	2	2	2	2	4	3	3	3	2	4	2	2	2
HT4-NXPG	Nagongera	4	4	4	2	8	4	3	3	2	6	2	2	3
HT4-NY3S	Nagongera	11	11	10	6	20	12	12	11	7	20	3	2	4
HT4-NYFS	Nagongera	2	2	2	1	3	1	1	1	1	2	2	1	2
HT4-NYPY	Nagongera	2	2	2	1	3	2	2	2	2	3	2	2	2
HT4-P2TQ	Nagongera	8	8	7	4	15	10	10	9	6	18	3	2	4
HT4-P34Y	Nagongera	1	1	1	1	1	1	1	1	1	1	1	1	1
HT4-P5CF	Nagongera	6	5	4	3	11	4	4	4	3	6	3	2	4
HT4-P7DG	Nagongera	3	2	2	2	4	3	2	2	2	4	2	2	2
HT4-P8AP	Nagongera	1	1	1	1	2	2	2	2	2	3	1	1	1
HT4-PAG9	Nagongera	2	2	2	1	4	2	2	2	2	4	2	2	2
HT4-PC6Y	Nagongera	4	4	4	2	8	8	8	7	4	16	2	2	3
HT4-PC8F	Nagongera	5	5	5	3	9	8	7	6	4	14	2	2	3
HT4-PCV4	Nagongera	1	1	1	1	1	1	1	1	1	1	1	1	1
HT4-PEK3	Nagongera	7	6	6	3	12	9	8	8	5	15	3	2	4
HT4-PGL7	Nagongera	8	8	7	4	15	14	13	11	7	23	3	2	4
HT4-PHUC	Nagongera	1	1	1	1	1	1	1	1	1	2	1	1	1
HT4-PKLX	Nagongera	4	4	3	2	7	6	5	5	3	9	2	2	3
HT4-PQZ6	Nagongera	1	1	1	1	1	1	1	1	1	1	1	1	1
HT4-PQZG	Nagongera	1	1	1	1	1	2	2	2	2	2	1	1	2
HT4-PRPC	Nagongera	6	6	5	3	11	6	6	5	3	9	2	2	3
HT4-PRWG	Nagongera	1	1	1	1	2	1	1	1	1	2	1	1	1
HT4-PVZ6	Nagongera	6	6	5	3	12	7	7	6	4	12	2	2	3
HT4-PZ8Y	Nagongera	3	3	3	2	6	3	3	3	2	6	2	2	2
HT4-Q3FV	Nagongera	1	1	1	1	2	2	2	2	2	2	1	1	2
HT4-Q3WX	Nagongera	1	1	1	1	1	2	2	2	2	2	1	1	1
HT4-Q5TL	Nagongera	2	2	2	2	3	2	2	2	2	3	2	2	2
HT4-Q6GM	Nagongera	8	7	7	4	14	6	6	6	4	10	2	2	3
HT4-Q7CX	Nagongera	7	7	6	3	13	5	4	4	3	7	3	2	4
HT4-Q7WJ	Nagongera	4	4	3	2	8	5	5	5	3	9	2	2	3
HT4-Q8JQ	Nagongera	1	1	1	1	2	2	2	2	2	3	2	2	2
HT4-Q8V5	Nagongera	1	1	1	1	1	1	1	1	1	1	1	1	1
HT4-QAES	Nagongera	5	5	4	3	9	11	11	10	6	19	2	2	3
HT4-QC4U	Nagongera	1	1	1	1	1	1	1	1	1	1	1	1	1
HT4-QFK6	Nagongera	5	5	4	3	8	8	8	7	4	14	2	2	3
HT4-QJKW	Nagongera	5	5	4	3	8	5	4	4	3	8	2	2	3
HT4-QKQP	Nagongera	1	1	1	1	2	2	2	2	2	2	2	2	2
HT4-QKTR	Nagongera	6	6	5	3	11	9	8	7	5	14	2	2	3
HT4-QN5Z	Nagongera	1	1	1	1	1	1	1	1	1	1	1	1	1
HT4-QQ3H	Nagongera	3	3	2	2	6	3	3	3	2	5	2	2	2
HT4-QQT2	Nagongera	10	10	9	5	18	8	7	7	4	12	3	2	4
HT4-QS4A	Nagongera	3	3	2	2	5	4	4	4	2	7	2	2	2
HT4-QV76	Nagongera	1	1	1	1	1	1	1	1	1	2	1	1	1
HT4-QVFN	Nagongera	8	7	7	4	14	17	17	15	9	25	3	2	4
HT4-QWFJ	Nagongera	2	2	2	1	3	2	2	2	2	4	2	2	2
HT4-R344	Nagongera	14	13	12	7	23	12	12	11	6	22	3	2	4
HT4-R6N4	Nagongera	10	9	9	5	17	12	12	11	6	21	3	2	4
HT4-R767	Nagongera	9	9	8	5	16	16	16	14	9	24	3	2	4
HT4-R7LJ	Nagongera	11	10	9	5	19	12	11	11	6	20	3	3	5
HT4-R7XY	Nagongera	2	2	2	1	2	2	2	2	2	4	2	1	2
HT4-RC4D	Nagongera	9	9	8	4	17	19	19	20	11	25	3	2	4
HT4-RDJX	Nagongera	7	7	6	4	12	10	9	9	5	16	2	2	3
HT4-RDPK	Nagongera	6	6	5	3	11	12	11	11	6	19	2	2	3
HT4-REKD	Nagongera	10	9	8	5	17	17	17	17	9	25	3	2	4
HT4-RF3S	Nagongera	15	14	13	7	24	17	17	16	10	25	4	3	5
HT4-RF4N	Nagongera	1	1	1	1	1	1	1	1	1	2	1	1	1
HT4-RF7B	Nagongera	5	5	4	3	10	8	8	7	4	13	2	2	3
HT4-RFZ7	Nagongera	14	14	13	7	24	6	6	6	4	10	3	3	5
HT4-RJ6A	Nagongera	2	2	2	2	4	3	2	2	2	4	2	2	2
HT4-RLLD	Nagongera	11	11	10	5	20	17	16	15	9	25	3	3	5
HT4-RMD7	Nagongera	1	1	1	1	1	2	2	2	2	2	1	1	1
HT4-RMZG	Nagongera	5	4	4	3	9	6	6	5	3	9	2	2	3
HT4-RP5H	Nagongera	6	6	5	3	11	6	6	6	4	10	2	2	3
HT4-RRMH	Nagongera	16	16	14	8	25	17	17	16	10	25	3	3	5
HT4-RS6V	Nagongera	8	8	7	4	15	12	12	12	6	21	3	2	4
HT4-RXH5	Nagongera	1	1	1	1	1	1	1	1	1	2	1	1	1
HT4-RZ68	Nagongera	1	1	1	1	1	2	2	2	2	3	1	1	1
HT4-RZW9	Nagongera	2	2	2	2	4	3	3	3	2	5	2	2	2
HT4-S28L	Nagongera	3	3	3	2	6	6	6	6	3	10	2	2	2
HT4-S37T	Nagongera	1	1	1	1	1	1	1	1	1	1	1	1	1
HT4-S3LL	Nagongera	7	6	6	3	11	6	6	5	3	9	3	2	3
HT4-S44N	Nagongera	17	17	17	10	25	21	22	25	14	25	4	3	6
HT4-S4LS	Nagongera	5	5	4	2	9	13	13	12	7	23	2	2	3
HT4-S5Q6	Nagongera	8	8	7	4	15	17	17	15	9	25	3	2	4
HT4-S7EP	Nagongera	1	1	1	1	1	1	1	1	1	2	1	1	1
HT4-S9SD	Nagongera	1	1	1	1	1	1	1	1	1	1	1	1	1
HT4-SA35	Nagongera	7	7	6	4	13	11	11	10	6	17	3	2	4
HT4-SAYZ	Nagongera	3	2	2	2	5	4	3	3	2	6	2	2	2
HT4-SBV4	Nagongera	8	7	7	4	14	7	6	6	4	10	2	2	3
HT4-SDXG	Nagongera	4	4	3	2	7	5	5	4	3	8	2	2	2
HT4-SE9T	Nagongera	8	8	7	3	15	4	4	4	3	6	2	2	3
HT4-SFU5	Nagongera	16	15	14	8	24	23	24	25	18	25	3	3	5
HT4-SGEX	Nagongera	5	5	4	3	10	6	5	5	3	10	2	2	3
HT4-SGZV	Nagongera	1	1	1	1	1	2	2	2	2	2	1	1	1
HT4-SHA6	Nagongera	1	1	1	1	1	1	1	1	1	2	1	1	1
HT4-SHVT	Nagongera	2	2	2	1	2	2	2	2	2	3	2	1	2
HT4-SLHY	Nagongera	11	11	10	6	19	6	6	6	4	10	3	2	4
HT4-SNVF	Nagongera	7	7	6	4	12	13	13	12	7	21	3	2	4
HT4-SNW8	Nagongera	12	12	11	6	21	6	5	5	4	8	3	2	4
HT4-SQCC	Nagongera	13	12	11	6	22	17	17	16	9	25	3	3	5
HT4-SRLQ	Nagongera	11	10	9	5	19	15	15	13	8	24	3	2	4
HT4-SS4Y	Nagongera	5	5	4	3	8	3	3	3	2	6	2	2	3
HT4-SVT4	Nagongera	1	1	1	1	1	2	2	2	2	3	1	1	1
HT4-SXZY	Nagongera	1	1	1	1	2	2	2	2	2	3	1	1	2
HT4-SZ3S	Nagongera	3	3	3	2	6	3	3	3	2	5	2	2	2
HT4-SZMB	Nagongera	12	11	10	6	20	10	10	9	6	18	3	2	4
HT4-T252	Nagongera	2	2	2	2	4	6	6	5	3	10	2	2	2
HT4-T2RR	Nagongera	1	1	1	1	2	2	2	2	1	3	1	1	2
HT4-T75U	Nagongera	3	2	2	2	7	3	2	2	2	4	2	2	2
HT4-TA9D	Nagongera	7	7	6	4	13	8	8	7	5	13	3	2	4
HT4-TAV6	Nagongera	5	5	4	2	9	3	3	3	2	5	2	2	3
HT4-TDRF	Nagongera	10	10	9	5	17	21	21	25	13	25	3	2	4
HT4-TFU9	Nagongera	2	2	2	1	3	2	2	2	2	4	2	2	2
HT4-TJPK	Nagongera	17	17	16	9	25	15	15	14	9	23	4	3	5
HT4-TL4J	Nagongera	1	1	1	1	1	1	1	1	1	1	1	1	1
HT4-TP6Y	Nagongera	9	9	8	5	16	13	13	12	8	20	3	2	4
HT4-TQ94	Nagongera	7	7	6	4	13	10	10	9	6	17	3	2	4
HT4-TRMU	Nagongera	8	7	6	3	14	12	12	11	7	20	3	2	4
HT4-TTED	Nagongera	4	4	3	2	9	7	6	6	4	11	2	2	2
HT4-TUCN	Nagongera	14	13	12	7	23	19	19	20	11	25	3	3	5
HT4-TX2X	Nagongera	5	5	4	2	9	6	6	6	4	10	2	2	3
HT4-TYZV	Nagongera	2	2	2	2	4	2	2	2	2	4	2	2	2
HT4-TZZT	Nagongera	11	11	10	6	20	18	18	18	10	25	3	3	5
HT4-U2C3	Nagongera	1	1	1	1	1	2	2	2	2	2	1	1	2
HT4-U3TE	Nagongera	5	5	5	3	9	6	5	5	3	11	2	2	3
HT4-U626	Nagongera	2	2	2	2	4	2	2	2	2	4	2	2	2
HT4-U6CG	Nagongera	1	1	1	1	3	1	1	1	1	3	1	1	2
HT4-U6CN	Nagongera	4	4	3	2	8	6	6	6	4	10	2	2	3
HT4-U6ME	Nagongera	3	3	3	2	6	4	4	4	2	7	2	2	2
HT4-U7BV	Nagongera	5	5	4	3	8	3	3	3	2	5	2	2	3
HT4-U9WB	Nagongera	2	2	2	2	4	3	3	3	2	5	2	2	2
HT4-UB7A	Nagongera	14	13	12	7	23	20	21	23	13	25	4	3	5
HT4-UBE9	Nagongera	4	4	3	2	7	7	7	6	4	11	2	2	3
HT4-UCP9	Nagongera	5	4	4	2	8	6	5	5	3	9	2	2	3
HT4-UDAJ	Nagongera	6	6	5	3	11	20	21	24	12	25	2	2	3
HT4-UGGN	Nagongera	1	1	1	1	2	2	2	2	2	3	2	1	2
HT4-UHQJ	Nagongera	17	17	16	9	25	17	17	16	9	25	4	3	5
HT4-UJFT	Nagongera	10	10	9	5	19	8	7	7	5	13	3	2	4
HT4-UJP3	Nagongera	4	4	3	2	7	3	3	3	2	4	2	2	3
HT4-ULCL	Nagongera	8	8	7	4	15	5	5	5	3	7	3	2	4
HT4-UNWD	Nagongera	6	6	5	3	12	6	6	6	4	9	3	2	4
HT4-UPWD	Nagongera	4	4	4	2	8	4	4	4	3	7	2	2	3
HT4-UQKA	Nagongera	9	9	8	5	16	10	10	9	6	18	3	2	4
HT4-UQSQ	Nagongera	8	8	7	4	15	22	22	25	15	25	3	2	4
HT4-UQYG	Nagongera	2	2	2	2	4	4	4	4	2	7	2	2	2
HT4-UT49	Nagongera	2	2	2	2	3	2	2	2	2	3	2	2	2
HT4-UUY4	Nagongera	11	10	10	5	19	10	9	8	5	17	3	2	3
HT4-UW32	Nagongera	9	9	8	5	16	9	9	8	5	16	3	2	4
HT4-UX4K	Nagongera	8	7	6	3	14	11	10	10	6	17	2	2	3
HT4-UYTR	Nagongera	18	18	18	10	25	13	13	12	8	20	4	3	5
HT4-UZCJ	Nagongera	13	13	12	7	22	8	8	8	5	13	3	3	5
HT4-V3J5	Nagongera	2	2	2	1	4	3	3	3	2	4	2	2	2
HT4-V3NY	Nagongera	4	4	3	2	8	5	5	4	3	8	2	2	3
HT4-V4LG	Nagongera	10	9	8	5	17	13	13	12	8	21	3	2	4
HT4-V53K	Nagongera	10	10	9	5	18	21	21	25	13	25	3	2	4
HT4-V6AF	Nagongera	5	4	4	2	8	3	3	3	2	4	2	2	3
HT4-V7AX	Nagongera	1	1	1	1	1	1	1	1	1	2	1	1	1
HT4-V9AM	Nagongera	18	18	18	10	25	20	20	22	12	25	4	3	6
HT4-V9Z2	Nagongera	6	6	5	3	10	4	4	3	2	6	2	2	3
HT4-VA66	Nagongera	6	5	4	2	13	6	6	5	4	9	2	2	3
HT4-VAUG	Nagongera	2	2	2	2	3	3	3	3	2	4	2	2	2
HT4-VB9N	Nagongera	17	17	16	9	25	22	23	25	16	25	4	3	5
HT4-VF5X	Nagongera	12	12	11	6	21	20	21	24	12	25	3	2	4
HT4-VGNE	Nagongera	17	17	16	9	25	23	23	25	17	25	4	3	5
HT4-VJ2W	Nagongera	6	5	5	3	10	12	11	10	6	21	2	2	3
HT4-VJTJ	Nagongera	14	14	12	7	23	21	22	25	14	25	4	3	5
HT4-VKNS	Nagongera	11	10	9	5	19	10	9	9	6	16	3	2	4
HT4-VL9V	Nagongera	10	10	9	5	18	7	6	6	4	12	3	3	5
HT4-VLLC	Nagongera	1	1	1	1	2	2	2	2	2	3	1	1	2
HT4-VP4B	Nagongera	20	21	24	12	25	22	23	25	16	25	4	3	6
HT4-VP95	Nagongera	4	3	3	2	6	3	3	3	2	7	2	2	2
HT4-VPJD	Nagongera	15	15	14	8	24	16	16	14	9	24	4	3	5
HT4-VQHZ	Nagongera	1	1	1	1	2	2	2	2	2	3	1	1	2
HT4-VST9	Nagongera	1	1	1	1	1	1	1	1	1	2	1	1	1
HT4-VUYH	Nagongera	9	8	8	4	15	14	14	14	8	23	3	2	4
HT4-VVJP	Nagongera	5	5	4	2	10	3	3	3	2	5	2	2	3
HT4-VZ9L	Nagongera	3	2	2	2	4	2	2	2	2	3	2	2	2
HT4-W92G	Nagongera	3	3	3	2	7	7	7	6	4	11	2	2	2
HT4-WELZ	Nagongera	2	2	2	1	2	2	2	2	2	3	2	1	2
HT4-WGXT	Nagongera	3	3	3	2	5	2	2	2	2	4	2	2	2
HT4-WPZN	Nagongera	1	1	1	1	1	2	2	2	2	2	1	1	1
HT4-WQ2V	Nagongera	3	2	2	2	4	3	3	3	2	5	2	2	2
HT4-WRZV	Nagongera	1	1	1	1	1	1	1	1	1	1	1	1	1
HT4-WS78	Nagongera	9	8	8	4	15	14	14	13	8	23	3	2	4
HT4-WSM6	Nagongera	3	3	2	2	9	4	4	3	2	5	2	2	2
HT4-WTSY	Nagongera	8	7	7	4	14	6	6	6	4	11	3	2	4
HT4-WVSR	Nagongera	2	2	2	1	2	2	2	1	1	4	1	1	2
HT4-WWMM	Nagongera	5	5	4	2	10	6	5	5	3	9	2	2	3
HT4-WX9S	Nagongera	3	2	2	2	5	4	3	3	2	5	2	2	2
HT4-WXLV	Nagongera	14	13	12	7	23	7	6	6	4	11	3	2	4
HT4-WZ6M	Nagongera	10	9	8	5	18	13	12	12	7	22	3	2	4
HT4-WZBS	Nagongera	7	7	6	4	13	8	8	7	4	14	3	2	3
HT4-WZHB	Nagongera	5	4	4	2	8	6	6	5	3	10	2	2	3
HT4-WZKP	Nagongera	2	2	2	2	3	5	5	5	3	9	2	2	2
HT4-WZU3	Nagongera	8	8	7	4	14	6	6	5	4	9	3	2	4
HT4-X2X5	Nagongera	7	7	6	3	13	8	8	7	4	14	2	2	3
HT4-X365	Nagongera	3	3	3	2	5	3	3	2	2	5	2	2	2
HT4-X3LY	Nagongera	1	1	1	1	1	2	2	2	2	3	1	1	1
HT4-X5AX	Nagongera	7	7	6	3	13	4	4	4	2	6	3	2	4
HT4-X62S	Nagongera	13	13	12	7	23	16	16	14	9	24	3	3	5
HT4-X69W	Nagongera	5	4	3	2	9	6	6	5	3	10	2	2	3
HT4-X6HX	Nagongera	1	1	1	1	1	2	2	2	2	2	1	1	1
HT4-X6N3	Nagongera	8	8	7	4	14	13	13	11	7	23	3	2	4
HT4-X6X8	Nagongera	1	1	1	1	2	3	2	2	2	4	2	1	2
HT4-X9NZ	Nagongera	9	8	7	4	16	15	15	13	8	24	3	2	4
HT4-XA4P	Nagongera	3	3	3	2	6	5	4	4	3	8	2	2	2
HT4-XBZH	Nagongera	14	14	12	7	23	9	9	8	5	14	4	3	5
HT4-XC6D	Nagongera	1	1	1	1	1	2	2	2	2	3	1	1	1
HT4-XC8Y	Nagongera	10	10	9	5	17	19	19	21	10	25	3	2	4
HT4-XCRB	Nagongera	4	3	3	2	7	4	3	3	2	6	2	2	2
HT4-XCWT	Nagongera	3	3	2	2	5	3	3	3	2	5	2	2	2
HT4-XEJF	Nagongera	1	1	1	1	1	2	2	2	2	2	1	1	1
HT4-XGSG	Nagongera	13	12	11	6	22	16	16	16	10	24	4	3	5
HT4-XJUX	Nagongera	1	1	1	1	1	1	1	1	1	1	1	1	1
HT4-XLS6	Nagongera	2	2	2	2	5	2	2	2	2	3	2	2	2
HT4-XMA6	Nagongera	3	3	3	2	6	4	4	4	2	8	2	2	2
HT4-XMFH	Nagongera	5	5	5	3	9	3	3	3	2	5	2	2	3
HT4-XQMD	Nagongera	6	6	5	3	10	6	6	5	3	11	2	2	3
HT4-XRK4	Nagongera	5	5	4	3	9	12	12	11	6	21	2	2	3
HT4-XTHL	Nagongera	15	15	14	8	24	19	19	20	11	25	4	3	5
HT4-XURR	Nagongera	4	3	3	2	6	4	4	4	3	7	2	2	3
HT4-XVB2	Nagongera	1	1	1	1	1	2	2	2	2	2	1	1	1
HT4-XVLW	Nagongera	16	16	15	9	25	10	10	9	6	16	3	3	5
HT4-XWNC	Nagongera	6	6	5	3	11	8	8	7	4	15	2	2	3
HT4-XZXN	Nagongera	16	16	14	8	25	9	9	8	6	15	3	3	5
HT4-Y4U6	Nagongera	7	7	6	3	14	5	4	4	3	7	2	2	3
HT4-Y6MF	Nagongera	9	9	8	5	16	8	7	7	4	12	3	2	4
HT4-YBH5	Nagongera	9	9	8	5	16	18	18	18	10	25	3	2	4
HT4-YCHX	Nagongera	3	2	2	2	5	3	3	3	2	5	2	2	2
HT4-YF84	Nagongera	5	5	4	3	9	14	13	12	7	23	2	2	3
HT4-YGTE	Nagongera	5	4	3	2	10	5	5	5	3	9	2	2	3
HT4-YK7Q	Nagongera	5	5	4	2	11	7	7	7	4	11	2	2	3
HT4-YNYE	Nagongera	1	1	1	1	1	1	1	1	1	2	1	1	1
HT4-YR6P	Nagongera	11	10	10	5	19	14	13	11	7	23	3	2	4
HT4-YR8V	Nagongera	3	3	3	2	5	7	6	5	3	13	2	2	2
HT4-YWX5	Nagongera	10	9	8	5	20	8	7	7	5	12	3	2	4
HT4-ZEE7	Nagongera	4	4	3	2	8	4	4	3	2	7	2	2	3
HT4-ZK6C	Nagongera	12	11	10	6	21	20	21	25	13	25	3	3	5
HT4-ZP7J	Nagongera	9	9	8	5	16	12	11	10	6	20	3	2	4
HT4-ZSVB	Nagongera	8	7	7	4	14	16	16	15	8	25	3	2	4
HT4-ZUXY	Nagongera	12	12	11	6	21	11	11	10	6	19	3	2	4
HT4-ZZF4	Nagongera	2	2	2	1	3	2	2	2	2	3	2	2	2
HJ4-2QAF	Walukuba	8	8	7	4	17	12	11	10	6	20	2	2	3
HJ4-2QYS	Walukuba	8	8	7	4	16	16	16	15	8	25	2	2	2
HJ4-2R74	Walukuba	1	1	1	1	1	2	2	2	1	3	1	1	1
HJ4-2R9T	Walukuba	14	14	12	6	24	21	22	25	14	25	3	2	3
HJ4-35RQ	Walukuba	2	2	2	1	3	3	2	2	2	4	1	1	2
HJ4-3RYJ	Walukuba	2	2	2	2	4	3	2	2	2	5	2	2	2
HJ4-3VEF	Walukuba	4	4	4	2	9	8	8	8	5	14	2	2	2
HJ4-4J3R	Walukuba	1	1	1	1	1	2	2	2	2	2	1	1	1
HJ4-4NRY	Walukuba	4	4	3	2	8	8	8	7	4	14	2	2	2
HJ4-4PSZ	Walukuba	5	5	4	3	9	8	7	6	3	16	2	2	2
HJ4-4ZHE	Walukuba	8	8	7	4	16	16	16	15	8	25	2	2	2
HJ4-59NU	Walukuba	3	3	3	2	6	5	5	5	3	9	2	2	2
HJ4-5RDZ	Walukuba	3	3	3	2	6	10	9	7	3	20	2	2	2
HJ4-66UV	Walukuba	12	12	10	5	22	9	9	8	5	15	2	2	3
HJ4-6LSH	Walukuba	1	1	1	1	1	1	1	1	1	2	1	1	1
HJ4-77Z9	Walukuba	6	6	5	3	13	15	14	13	8	24	2	2	2
HJ4-7BU4	Walukuba	7	7	6	3	14	13	12	12	6	23	2	2	2
HJ4-854J	Walukuba	11	10	9	5	20	19	19	20	10	25	2	2	3
HJ4-8NFR	Walukuba	14	13	12	6	24	11	10	9	6	19	2	2	3
HJ4-8XBR	Walukuba	5	5	4	2	10	7	7	7	4	12	2	2	2
HJ4-93AL	Walukuba	1	1	1	1	1	1	1	1	1	2	1	1	1
HJ4-ABHY	Walukuba	1	1	1	1	2	2	2	2	1	3	1	1	1
HJ4-DBSE	Walukuba	6	6	5	3	12	8	8	7	4	16	2	2	2
HJ4-FZUJ	Walukuba	8	7	6	3	17	11	10	10	6	18	2	2	3
HJ4-G644	Walukuba	8	7	6	4	15	17	17	17	9	25	2	2	2
HJ4-GAQM	Walukuba	8	7	7	4	15	16	16	15	8	24	2	2	2
HJ4-HRTU	Walukuba	3	3	2	2	6	5	4	4	2	8	2	2	2
HJ4-JE9X	Walukuba	4	4	3	2	10	5	4	4	3	7	2	2	2
HJ4-KMXG	Walukuba	5	4	3	2	11	3	3	3	2	5	2	2	2
HJ4-LB36	Walukuba	1	1	1	1	1	2	2	2	2	3	1	1	1
HJ4-LGR6	Walukuba	2	2	2	2	4	4	4	4	2	6	2	2	2
HJ4-LXF4	Walukuba	1	1	1	1	2	3	3	2	2	6	1	1	1
HJ4-MBUF	Walukuba	7	6	5	3	13	7	7	6	3	14	2	2	2
HJ4-MK2K	Walukuba	11	10	8	4	22	9	8	8	5	15	2	2	3
HJ4-P9Q7	Walukuba	12	11	9	5	22	13	12	10	6	23	2	2	3
HJ4-PL7Y	Walukuba	3	3	2	2	5	4	4	4	2	8	2	1	2
HJ4-Q27S	Walukuba	4	3	3	2	7	4	4	3	2	7	2	2	2
HJ4-Q9PD	Walukuba	1	1	1	1	1	1	1	1	1	2	1	1	1
HJ4-R5TA	Walukuba	3	3	3	2	6	4	4	3	2	6	2	2	2
HJ4-R6G5	Walukuba	5	5	4	2	9	4	3	3	2	6	2	2	2
HJ4-RDVF	Walukuba	4	4	3	2	9	4	4	4	2	6	2	2	2
HJ4-RH8Y	Walukuba	7	7	6	3	13	11	10	10	5	20	2	2	2
HJ4-RP8A	Walukuba	7	7	6	3	15	6	6	5	3	11	2	2	2
HJ4-RYF2	Walukuba	2	2	2	2	4	3	3	2	2	5	2	2	2
HJ4-SEUL	Walukuba	6	5	5	3	11	19	20	22	11	25	2	2	2
HJ4-SFDQ	Walukuba	3	3	2	2	6	3	3	3	2	5	2	2	2
HJ4-U36H	Walukuba	14	13	12	6	24	21	22	25	13	25	2	2	3
HJ4-ZBYP	Walukuba	7	7	6	3	15	8	8	7	5	13	2	2	3
HK4-2HXN	Kihihi	1	1	1	1	1	1	1	1	1	2	1	1	1
HK4-2NLK	Kihihi	2	2	2	2	4	3	3	3	2	5	2	2	3
HK4-335P	Kihihi	1	1	1	1	1	2	2	2	2	3	1	1	1
HK4-3TKE	Kihihi	2	2	2	2	3	3	3	3	2	4	2	2	2
HK4-3ZXH	Kihihi	1	1	1	1	1	1	1	1	1	1	1	1	1
HK4-4JT8	Kihihi	1	1	1	1	1	1	1	1	1	2	1	1	1
HK4-4MJU	Kihihi	1	1	1	1	1	2	2	2	2	2	1	1	1
HK4-4YTU	Kihihi	1	1	1	1	1	2	2	2	2	2	1	1	1
HK4-524T	Kihihi	1	1	1	1	1	2	2	2	2	2	1	1	1
HK4-5K2B	Kihihi	2	2	2	2	3	2	2	2	2	4	2	2	2
HK4-6MFW	Kihihi	2	2	2	2	3	4	3	3	2	6	2	2	2
HK4-6N4W	Kihihi	1	1	1	1	1	1	1	1	1	1	1	1	1
HK4-6SZB	Kihihi	1	1	1	1	2	1	1	1	1	3	1	1	1
HK4-6XKL	Kihihi	3	3	3	2	5	3	3	3	2	5	2	2	3
HK4-72QK	Kihihi	1	1	1	1	1	2	2	2	2	3	1	1	1
HK4-74T7	Kihihi	1	1	1	1	1	2	2	2	2	2	1	1	1
HK4-774D	Kihihi	1	1	1	1	1	2	2	2	2	2	1	1	1
HK4-7HD6	Kihihi	3	3	3	2	5	8	8	7	5	13	2	2	3
HK4-7QXK	Kihihi	1	1	1	1	1	1	1	1	1	2	1	1	1
HK4-8ZM3	Kihihi	5	5	4	3	9	6	6	6	4	10	3	2	4
HK4-9G2R	Kihihi	1	1	1	1	2	1	1	1	1	1	2	1	2
HK4-9SAQ	Kihihi	1	1	1	1	1	1	1	1	1	2	1	1	1
HK4-9ZK5	Kihihi	2	2	2	2	3	2	2	2	2	2	2	2	2
HK4-A37P	Kihihi	3	3	3	2	6	6	6	5	3	10	2	2	3
HK4-AJSL	Kihihi	2	2	2	2	3	3	3	3	2	5	2	2	2
HK4-AP4B	Kihihi	1	1	1	1	1	2	2	2	2	2	1	1	1
HK4-ATC5	Kihihi	1	1	1	1	1	2	2	2	2	3	1	1	1
HK4-CZRS	Kihihi	1	1	1	1	1	1	1	1	1	2	1	1	1
HK4-D7NL	Kihihi	3	2	2	2	4	5	5	5	3	9	2	2	3
HK4-DFC9	Kihihi	1	1	1	1	2	2	2	2	2	3	1	1	2
HK4-DFCU	Kihihi	5	5	5	3	9	10	10	9	6	17	3	2	5
HK4-DGEN	Kihihi	4	3	3	2	6	4	4	3	2	8	2	2	3
HK4-E2CC	Kihihi	6	5	5	3	9	9	8	8	5	14	3	2	4
HK4-EKGM	Kihihi	1	1	1	1	1	1	1	1	1	1	1	1	1
HK4-GCFD	Kihihi	7	6	6	4	11	16	15	14	8	24	4	3	5
HK4-GCZK	Kihihi	2	2	2	2	3	3	3	3	2	5	2	2	2
HK4-GG32	Kihihi	1	1	1	1	1	2	2	2	2	2	1	1	1
HK4-GM26	Kihihi	1	1	1	1	2	1	1	1	1	2	1	1	1
HK4-GMAU	Kihihi	1	1	1	1	1	1	1	1	1	2	1	1	1
HK4-JGVW	Kihihi	2	2	2	1	2	2	2	2	2	3	2	1	2
HK4-JH73	Kihihi	2	2	2	1	2	3	2	2	2	4	2	1	2
HK4-K4PP	Kihihi	1	1	1	1	2	2	2	2	2	3	1	1	2
HK4-MLH7	Kihihi	1	1	1	1	1	2	2	2	2	2	1	1	1
HK4-PLDW	Kihihi	1	1	1	1	1	1	1	1	1	2	1	1	1
HK4-Q62P	Kihihi	1	1	1	1	2	2	2	2	2	3	1	1	2
HK4-Q6UV	Kihihi	1	1	1	1	1	2	1	1	1	3	1	1	1
HK4-RBTN	Kihihi	3	3	3	2	5	4	4	4	3	6	2	2	3
HK4-RYAG	Kihihi	1	1	1	1	1	1	1	1	1	1	1	1	1
HK4-SDYV	Kihihi	1	1	1	1	2	2	2	2	2	3	1	1	1
HK4-SNGZ	Kihihi	1	1	1	1	1	1	1	1	1	1	1	1	1
HK4-SNMJ	Kihihi	2	2	2	2	3	3	3	3	2	4	2	2	2
HK4-T84E	Kihihi	2	2	2	2	4	3	2	2	2	4	2	2	3
HK4-TAZV	Kihihi	2	2	2	2	3	3	3	3	2	5	2	2	2
HK4-TFPL	Kihihi	1	1	1	1	1	2	2	2	2	2	1	1	1
HK4-THL6	Kihihi	1	1	1	1	2	2	2	2	1	3	1	1	2
HK4-TWTH	Kihihi	2	2	2	2	3	2	2	2	2	4	2	2	2
HK4-UGQR	Kihihi	2	2	2	2	4	4	4	3	2	6	2	2	3
HK4-UGZ5	Kihihi	4	4	4	2	8	4	4	4	3	6	3	2	4
HK4-UPRU	Kihihi	3	3	2	2	6	4	3	3	2	6	2	2	3
HK4-V7TE	Kihihi	1	1	1	1	1	1	1	1	1	1	1	1	1
HK4-VWQ2	Kihihi	2	2	2	2	3	4	4	3	2	6	2	2	2
HK4-W4P6	Kihihi	8	7	7	4	14	18	18	19	10	25	4	3	6
HK4-W7DF	Kihihi	4	4	4	2	7	7	7	7	4	12	3	2	4
HK4-WNQJ	Kihihi	3	3	3	2	5	8	7	6	4	14	2	2	3
HK4-X88C	Kihihi	2	2	2	2	3	3	3	3	2	4	2	2	2
HK4-XD7X	Kihihi	1	1	1	1	1	1	1	1	1	2	1	1	1
HK4-XEDY	Kihihi	8	7	7	4	15	18	18	17	10	25	4	3	6
HK4-XSXP	Kihihi	2	2	2	1	2	2	2	2	2	4	2	1	2
HK4-YDH3	Kihihi	2	2	2	1	2	3	3	2	2	5	2	1	2
HK4-YRRP	Kihihi	1	1	1	1	1	1	1	1	1	2	1	1	1
HK4-Z2FG	Kihihi	1	1	1	1	1	2	2	2	2	2	1	1	1
HK4-ZCB3	Kihihi	1	1	1	1	2	2	2	2	2	3	2	1	2
HK4-ZEQZ	Kihihi	2	2	2	2	3	3	3	2	2	4	2	2	2
HK4-ZH5E	Kihihi	1	1	1	1	2	2	2	2	2	3	1	1	2
