# Supplementary material for: THE REAL McCOIL: A method for the concurrent estimation of the complexity of infection and SNP allele frequency for malaria parasites
Source: PLoS Comput Biol. 2017 Jan 26;13(1):e1005348. doi: 10.1371/journal.pcbi.1005348 (PMC5300274; doi:10.1371/journal.pcbi.1005348)
Supplement: S3 Table — (TXT) [file pcbi.1005348.s004.txt]

Assay	mean_Walukuba_categorical_method	median_Walukuba_categorical_method	quantile0.025_Walukuba_categorical_method	quantile0.975_Walukuba_categorical_method	mean_Nagongera_categorical_method	median_Nagongera_categorical_method	quantile0.025_Nagongera_categorical_method	quantile0.975_Nagongera_categorical_method	mean_Kihihi_categorical_method	median_Kihihi_categorical_method	quantile0.025_Kihihi_categorical_method	quantile0.975_Kihihi_categorical_method	mean_Walukuba_proportional_method	median_Walukuba_proportional_method	quantile0.025_Walukuba_proportional_method	quantile0.975_Walukuba_proportional_method	mean_Nagongera_proportional_method	median_Nagongera_proportional_method	quantile0.025_Nagongera_proportional_method	quantile0.975_Nagongera_proportional_method	mean_Kihihi_proportional_method	median_Kihihi_proportional_method	quantile0.025_Kihihi_proportional_method	quantile0.975_Kihihi_proportional_method
20588	0.601	0.603	0.458	0.731	0.502	0.502	0.449	0.556	0.585	0.585	0.482	0.683	0.519	0.519	0.447	0.591	0.493	0.493	0.469	0.515	0.625	0.625	0.550	0.695
20786	0.008	0.006	0.000	0.024	0.008	0.008	0.004	0.013	0.022	0.019	0.001	0.059	0.160	0.159	0.107	0.220	0.174	0.173	0.158	0.194	0.161	0.160	0.103	0.228
20830	0.991	0.993	0.974	1.000	0.996	0.996	0.991	0.999	0.969	0.972	0.932	0.994	0.977	0.978	0.953	0.992	0.985	0.984	0.980	0.991	0.969	0.971	0.940	0.990
20864	0.008	0.006	0.000	0.025	0.002	0.002	0.000	0.004	0.008	0.006	0.000	0.029	0.015	0.013	0.003	0.035	0.009	0.008	0.005	0.014	0.011	0.009	0.001	0.030
20941	0.036	0.034	0.013	0.069	0.026	0.026	0.019	0.034	0.075	0.072	0.034	0.128	0.060	0.059	0.029	0.099	0.042	0.041	0.034	0.052	0.082	0.080	0.043	0.131
20947	0.985	0.987	0.962	0.999	0.997	0.998	0.993	1.000	0.993	0.995	0.974	1.000	0.914	0.916	0.866	0.954	0.933	0.935	0.917	0.946	0.980	0.983	0.941	0.999
20948	0.005	0.004	0.000	0.018	0.000	0.000	0.000	0.002	0.026	0.024	0.006	0.059	0.010	0.008	0.000	0.031	0.003	0.003	0.000	0.007	0.031	0.029	0.008	0.067
20953	0.011	0.009	0.001	0.031	0.012	0.012	0.008	0.018	0.014	0.012	0.001	0.043	0.019	0.017	0.003	0.046	0.027	0.027	0.018	0.036	0.026	0.025	0.005	0.059
20954	0.803	0.807	0.707	0.878	0.855	0.855	0.832	0.877	0.593	0.593	0.493	0.689	0.725	0.726	0.659	0.788	0.748	0.749	0.725	0.767	0.571	0.572	0.489	0.651
20958	0.992	0.993	0.974	1.000	0.999	0.999	0.997	1.000	0.987	0.989	0.963	0.998	0.978	0.980	0.951	0.995	0.993	0.993	0.987	0.997	0.986	0.988	0.962	0.998
20970	0.006	0.005	0.000	0.021	0.015	0.014	0.009	0.021	0.082	0.080	0.039	0.138	0.010	0.009	0.001	0.028	0.024	0.025	0.017	0.032	0.072	0.070	0.037	0.117
20976	0.026	0.025	0.008	0.053	0.035	0.035	0.027	0.044	0.054	0.052	0.022	0.099	0.049	0.048	0.023	0.084	0.065	0.066	0.054	0.078	0.055	0.053	0.025	0.094
20983	0.010	0.008	0.000	0.030	0.004	0.004	0.001	0.007	0.023	0.021	0.005	0.054	0.016	0.015	0.004	0.037	0.007	0.007	0.004	0.012	0.022	0.020	0.006	0.045
20991	0.943	0.945	0.900	0.974	0.924	0.924	0.909	0.937	0.780	0.782	0.692	0.857	0.844	0.845	0.789	0.894	0.820	0.820	0.800	0.839	0.774	0.775	0.702	0.841
21004	0.991	0.992	0.972	1.000	0.995	0.995	0.991	0.998	0.984	0.986	0.957	0.998	0.987	0.989	0.966	0.999	0.985	0.984	0.980	0.991	0.979	0.980	0.954	0.995
21754	0.152	0.149	0.091	0.230	0.104	0.104	0.088	0.123	0.232	0.230	0.155	0.320	0.178	0.177	0.127	0.235	0.177	0.177	0.157	0.196	0.211	0.210	0.150	0.278
21757	0.995	0.997	0.983	1.000	0.999	1.000	0.998	1.000	0.990	0.993	0.966	1.000	0.911	0.912	0.859	0.953	0.903	0.904	0.886	0.919	0.944	0.946	0.891	0.985
21772	0.007	0.005	0.000	0.022	0.003	0.003	0.001	0.006	0.007	0.005	0.000	0.025	0.156	0.155	0.106	0.212	0.170	0.172	0.154	0.193	0.232	0.231	0.165	0.303
21791	0.413	0.411	0.278	0.559	0.471	0.471	0.418	0.525	0.455	0.455	0.353	0.559	0.442	0.442	0.369	0.514	0.482	0.482	0.458	0.506	0.455	0.456	0.376	0.536
21796	0.253	0.249	0.161	0.366	0.168	0.168	0.143	0.196	0.319	0.318	0.227	0.419	0.265	0.264	0.202	0.331	0.243	0.243	0.222	0.264	0.291	0.290	0.220	0.367
21797	0.350	0.346	0.229	0.491	0.515	0.515	0.459	0.571	0.385	0.384	0.290	0.486	0.425	0.425	0.355	0.497	0.470	0.470	0.446	0.494	0.407	0.407	0.330	0.486
21802	0.502	0.502	0.352	0.653	0.356	0.355	0.308	0.407	0.483	0.482	0.382	0.584	0.476	0.476	0.401	0.552	0.391	0.391	0.368	0.414	0.470	0.470	0.390	0.552
21807	0.755	0.759	0.645	0.845	0.814	0.814	0.785	0.840	0.735	0.737	0.645	0.816	0.729	0.729	0.663	0.791	0.699	0.699	0.678	0.721	0.731	0.732	0.658	0.799
21808	0.946	0.948	0.905	0.976	0.956	0.956	0.946	0.966	0.905	0.907	0.845	0.952	0.905	0.907	0.857	0.945	0.917	0.915	0.903	0.931	0.944	0.945	0.902	0.975
21820	0.900	0.902	0.839	0.946	0.906	0.906	0.888	0.921	0.793	0.795	0.701	0.872	0.755	0.756	0.688	0.818	0.797	0.797	0.776	0.818	0.764	0.765	0.691	0.832
21827	0.889	0.892	0.826	0.938	0.901	0.901	0.883	0.916	0.878	0.881	0.810	0.933	0.839	0.840	0.782	0.891	0.825	0.824	0.806	0.844	0.854	0.856	0.793	0.908
21829	0.849	0.851	0.771	0.910	0.862	0.862	0.839	0.883	0.828	0.830	0.751	0.894	0.761	0.761	0.696	0.822	0.772	0.772	0.751	0.794	0.851	0.852	0.788	0.904
21844	0.875	0.878	0.807	0.928	0.902	0.903	0.885	0.918	0.855	0.857	0.785	0.912	0.756	0.757	0.689	0.818	0.753	0.753	0.729	0.774	0.802	0.803	0.729	0.867
